# Supplementary material for: Functional geometry of the cortex encodes dimensions of consciousness
Source: Nat Commun. 2023 Jan 5;14:72. doi: 10.1038/s41467-022-35764-7 (PMC9814511; doi:10.1038/s41467-022-35764-7)
Supplement: Supplementary file 4 — Supplementary Data 1 [file 41467_2022_35764_MOESM4_ESM.xlsx]

## Sheet: Sheet1
Summary of statistics for all measurements (GSR)
Parametric tests
Measures	Baseline vs. PDS (df=25)											Baseline vs. PGA (df=22)											Baseline vs. KA (df=11)											HC vs. UWS (df=21)											HC vs. SCHZ (df=158)
	Shapiro-Wilk test of normality	t	p	FDR-corrected p	Cohen's d	95% CI for Cohen's d		BF₁₀	Posterior Median	95% Credible Interval		Shapiro-Wilk test of normality	t	p	FDR-corrected p	Cohen's d	95% CI for Cohen's d		BF₁₀	Posterior Median	95% Credible Interval		Shapiro-Wilk test of normality	t	p	FDR-corrected p	Cohen's d	95% CI for Cohen's d		BF₁₀	Posterior Median	95% Credible Interval		Levene's test for homogeneity of variances	t	p	FDR-corrected p	Cohen's d	95% CI for Cohen's d		BF₁₀	Posterior Median	95% Credible Interval		Levene's test for homogeneity of variances	t	p	FDR-corrected p	Cohen's d
						Lower	Upper			Lower	Upper						Lower	Upper			Lower	Upper						Lower	Upper			Lower	Upper						Lower	Upper			Lower	Upper
G1 Range	0.5083	4.3306	0.0002	0.0016	0.8493	0.393	1.2932	136.507	0.785	0.344	1.24	0.7664	4	0.0006	0.00147692	0.8341	0.3506	1.3036	55.2195	0.763	0.229	1.244	0.4275	2.3669	0.0374	0.0498667	0.6833	0.0388	1.3032	2.0755	0.57	-0.006	1.199	0.7526	5.6595	1.2861e-05	0.000148907	2.5647	1.3712	3.723	1098.83	2.301	1.079	3.536	0.4804	2.0436	0.0427	0.086	0.3618
G2 Range	0.6536	1.0075	0.3234	0.415262	0.1976	-0.1926	0.5839	0.3276	0.176	-0.188	0.548	0.5768	1.4953	0.149	0.158933	0.3118	-0.1104	0.7272	0.5792	0.276	-0.115	0.68	0.6671	5.1704	0.0003	0.00128	1.4926	0.6413	2.3135	109.209	1.312	0.502	2.189	0.9872	1.3948	0.1777	0.189547	0.6321	-0.2834	1.5332	0.7799	0.431	-0.305	1.298	0.7342	3.7715	0.0002	0.0064	0.6678
G3 Range	0.3751	-1.2272	0.2312	0.352305	-0.2407	-0.6284	0.1517	0.4064	-0.215	-0.59	0.151	0.9567	5.494	1.6072e-05	0.000102861	1.1456	0.6084	1.6671	1416.79	1.063	0.541	1.605	0.8503	1.204	0.2539	0.290171	0.3476	-0.2435	0.9239	0.521	0.283	-0.235	0.836	0.4924	2.6541	0.0148	0.0182154	1.2028	0.2316	2.1494	3.8366	0.919	0.047	1.914	0.8993	0.7884	0.4316	0.600487	0.1396
3D-Disperssion	0.9151	2.2747	0.0318	0.10176	0.4461	0.0385	0.8456	1.8152	0.403	0.019	0.799	0.2667	4.7356	0.0001	0.00032	0.9874	0.4788	1.4811	272.22	0.91	0.418	1.42	0.5131	3.7805	0.003	0.006	1.0913	0.3532	1.7996	15.7353	0.938	0.253	1.685	0.6088	4.1821	0.0004	0.00116364	1.8952	0.824	2.9343	58.4088	1.614	0.533	2.728	0.6178	3.0762	0.0025	0.0133333	0.5447
VIS Eccentricity	0.5698	1.9277	0.0653	0.160738	0.3781	-0.0237	0.7728	1.024	0.34	-0.036	0.729	0.4993	1.9975	0.0583	0.084313	0.4165	-0.0144	0.8388	1.1716	0.371	-0.03	0.788	0.3546	5.2235	0.0003	0.00128	1.5079	0.652	2.3335	117.198	1.326	0.512	2.209	0.2575	3.004	0.0068	0.00946087	1.3613	0.37	2.3258	6.7633	1.072	0.149	2.096	0.0924	2.822	0.0054	0.024	0.4996
SMN Eccentricity	0.8226	-0.5322	0.5993	0.639253	-0.1044	-0.4888	0.2821	0.2359	-0.093	-0.459	0.269	0.0093	1.5807	0.1282	0.155145	0.3296	-0.0939	0.7461	0.6456	0.292	-0.101	0.698	0.0872	3.3899	0.006	0.0106667	0.9786	0.2689	1.6592	8.9359	0.835	0.182	1.547	0.3301	4.8705	8.142e-05	0.000372206	2.2071	1.0817	3.2987	226.944	1.935	0.783	3.103	0.048	3.2539	0.0014	0.00896	0.5761
DAN Eccentricity	0.0411	-0.9781	0.3374	0.415262	-0.1918	-0.5779	0.1981	0.3193	-0.171	-0.542	0.193	0.6479	5.0088	5.1577e-05	0.000234008	1.0444	0.5258	1.5477	493.899	0.965	0.462	1.487	0.9989	2.7659	0.0184	0.0277818	0.7984	0.1303	1.4399	3.629	0.672	0.069	1.332	0.5174	3.9604	0.0007	0.00172308	1.7947	0.7399	2.8182	38.1199	1.511	0.456	2.607	0.0326	-1.0975	0.2741	0.402909	-0.1943
VAN Eccentricity	0.4219	8.677	5.1781e-09	1.65699e-07	1.7017	1.0882	2.301	2393000	1.617	1.018	2.242	0.5121	6.2373	2.8116e-06	2.99904e-05	1.3006	0.7332	1.8519	6940.44	1.214	0.661	1.789	0.0422	4.3869	0.0011	0.00270769	1.2664	0.481	2.0213	37.3478	1.1	0.362	1.902	0.0025	3.7159	0.0013	0.00231111	1.6839	0.6465	2.691	24.0301	1.397	0.373	2.476	0.7264	1.1208	0.2641	0.402909	0.1984
LIM Eccentricity	0.7242	1.6758	0.1062	0.22656	0.3287	-0.0694	0.7205	0.7067	0.295	-0.077	0.678	0.0028	1.8749	0.0741	0.094848	0.3909	-0.0377	0.8113	0.9728	0.347	-0.051	0.761	0.0212	-0.7451	0.4718	0.503253	-0.2151	-0.7831	0.3623	0.3641	-0.174	-0.705	0.334	0.1221	0.2886	0.7757	0.7757	0.1308	-0.7598	1.0183	0.4128	0.084	-0.639	0.841	0.3828	-0.6305	0.5293	0.627319	-0.1116
FPN Eccentricity	0.6645	1.4178	0.1686	0.299733	0.278	-0.1166	0.6673	0.505	0.249	-0.12	0.627	0.0713	2.9589	0.0073	0.0122947	0.617	0.164	1.0582	6.4304	0.556	0.129	1.002	0.2834	4.2814	0.0013	0.00297143	1.2359	0.459	1.9824	32.192	1.072	0.343	1.864	0.184	3.9892	0.0007	0.00172308	1.8078	0.7509	2.8333	40.2768	1.524	0.466	2.623	0.5208	2.7844	0.006	0.024	0.493
DMN Eccentricity	0.6983	2.6221	0.0147	0.0588	0.5142	0.1	0.9194	3.4251	0.466	0.075	0.871	0.0126	4.9568	5.8502e-05	0.000234008	1.0336	0.5169	1.535	440.966	0.995	0.454	1.474	0.8726	4.9838	0.0004	0.00128	1.4387	0.6035	2.2434	85.0253	1.261	0.469	2.12	0.1494	4.7683	0.0001	0.0004	2.1608	1.0437	3.2442	185.148	1.888	0.745	3.047	0.0681	0.6458	0.5193	0.627319	0.1143
SMN-VIS Distance	0.8096	-0.3507	0.7287	0.7319	-0.0688	-0.453	0.3167	0.2193	-0.061	-0.425	0.3	0.0238	0.9736	0.3408	0.3408	0.203	-0.2122	0.6138	0.3342	0.179	-0.206	0.573	0.8711	5.0267	0.0004	0.00128	1.4511	0.6122	2.2595	90.0915	1.273	0.476	2.136	0.8705	2.0578	0.0522	0.0596571	0.9325	-0.0089	1.8538	1.6352	0.674	-0.121	1.612	0.1032	3.6387	0.0004	0.0064	0.6443
DAN-VIS Distance	0.5834	2.0839	0.0476	0.126933	0.4087	0.0044	0.8055	1.3139	0.368	-0.011	0.76	0.8497	5.2338	2.9967e-05	0.000159824	1.0913	0.5642	1.6029	806.003	1.011	0.499	1.542	0.1073	5.0584	0.0004	0.00128	1.4602	0.6187	2.2714	94.0124	1.281	0.482	2.148	0.192	3.5755	0.0018	0.00288	1.6203	0.5925	2.6184	18.5308	1.332	0.327	2.4	0.6273	1.6266	0.1058	0.178189	0.288
VAN-VIS Distance	0.6618	3.6634	0.0012	0.00768	0.7184	0.2803	1.1452	29.9684	0.659	0.24	1.094	0.0904	2.8005	0.0104	0.0158476	0.5839	0.1351	1.0215	4.7396	0.525	0.103	0.966	0.971	5.1271	0.0003	0.00128	1.4801	0.6325	2.2972	103.082	1.3	0.494	2.173	0.6373	3.5737	0.0018	0.00288	1.6195	0.5918	2.6175	18.4689	1.331	0.327	2.399	0.0076	2.6795	0.0082	0.02624	0.4744
LIM-VIS Distance	0.9027	1.2921	0.2082	0.33312	0.2534	-0.1397	0.6416	0.4363	0.226	-0.14	0.603	0.6633	1.5286	0.1406	0.155145	0.3187	-0.104	0.7346	0.6039	0.282	-0.11	0.688	0.3453	3.2997	0.0071	0.0119579	0.9525	0.2492	1.6271	7.8391	0.811	0.166	1.515	0.1886	2.8304	0.01	0.0133333	1.2826	0.3016	2.238	5.0773	0.996	0.098	2.005	0.8208	2.0857	0.0386	0.086	0.3693
FPN-VIS Distance	0.9261	2.7056	0.0121	0.0588	0.5306	0.1147	0.9373	4.0214	0.481	0.088	0.889	0.5186	2.8349	0.0096	0.01536	0.5911	0.1414	1.0295	5.0611	0.532	0.108	0.974	0.7686	5.686	0.0001	0.00106667	1.6414	0.7443	2.5087	214.113	1.451	0.595	2.38	0.7217	3.2323	0.004	0.00581818	1.4648	0.4595	2.4421	10.0091	1.175	0.219	2.217	0.3807	2.7418	0.0068	0.0241778	0.4854
DMN-VIS Distance	0.7895	2.5006	0.0193	0.0686222	0.4904	0.0786	0.8935	2.7258	0.444	0.056	0.846	0.2256	3.0568	0.0058	0.0106667	0.6374	0.1819	1.0809	7.7943	0.576	0.145	1.024	0.9999	6.174	6.9673e-05	0.00106667	1.7823	0.8402	2.6951	394.684	1.584	0.682	2.563	0.3514	4.4373	0.0002	0.00064	2.0108	0.9201	3.0687	96.1578	1.733	0.624	2.866	0.5333	2.1178	0.0358	0.086	0.375
DAN-SMN Distance	0.7435	-1.6047	0.1211	0.2422	-0.3147	-0.7058	0.0823	0.6412	-0.282	-0.664	0.089	0.0847	3.0428	0.006	0.0106667	0.6345	0.1793	1.0777	7.5816	0.573	0.142	1.021	0.1045	2.9796	0.0125	0.02	0.8601	0.1783	1.5143	4.9309	0.727	0.108	1.405	0.7048	5.2708	3.1709e-05	0.000202938	2.3885	1.2293	3.5132	505.15	2.121	0.932	3.322	0.4779	1.7266	0.0862	0.153244	0.3057
VAN-SMN Distance	0.6035	0.7487	0.461	0.517848	0.1468	-0.2411	0.5319	0.2675	0.131	-0.232	0.499	0.3852	1.0139	0.3216	0.331974	0.2114	-0.2043	0.6225	0.3462	0.186	-0.199	0.581	0.0048	1.5949	0.139	0.164741	0.4604	-0.1457	1.048	0.7808	0.377	-0.155	0.953	0.0748	3.4175	0.0026	0.0039619	1.5487	0.5315	2.537	13.9039	1.26	0.277	2.316	0.002	3.4069	0.0008	0.0064	0.6032
LIM-SMN Distance	0.3551	1.3003	0.2054	0.33312	0.255	-0.1382	0.6433	0.4403	0.228	-0.139	0.604	0.0023	1.5474	0.136	0.155145	0.3226	-0.1003	0.7387	0.6185	0.286	-0.106	0.691	0.5281	2.0251	0.0678	0.0834462	0.5846	-0.0416	1.1886	1.3167	0.483	-0.071	1.088	0.4011	3.7059	0.0013	0.00231111	1.6794	0.6427	2.6859	23.5858	1.393	0.37	2.47	0.0509	2.0405	0.043	0.086	0.3613
FPN-SMN Distance	0.9428	0.3464	0.7319	0.7319	0.0679	-0.3176	0.4521	0.219	0.06	-0.301	0.425	0.0126	1.9539	0.0635	0.0846667	0.4074	-0.0227	0.829	1.0957	0.363	-0.038	0.778	0.0825	3.4468	0.0055	0.0103529	0.995	0.2813	1.6795	9.7055	0.85	0.193	1.567	0.3351	5.7783	9.7917e-06	0.000148907	2.6185	1.4143	3.7874	1392.41	2.356	1.124	3.601	0.1755	3.4474	0.0007	0.0064	0.6104
DMN-SMN Distance	0.9358	1.0058	0.3242	0.415262	0.1972	-0.1929	0.5835	0.3272	0.176	-0.188	0.548	0.0074	3.0933	0.0053	0.0106	0.645	0.1885	1.0894	8.3803	0.583	0.151	1.033	0.2541	3.9498	0.0023	0.00490667	1.1402	0.3893	1.861	20.0762	0.983	0.283	1.745	0.1987	5.6239	1.396e-05	0.000148907	2.5486	1.3583	3.7037	1023.5	2.285	1.066	3.516	0.6895	2.3306	0.021	0.0610909	0.4126
VAN-DAN Distance	0.6926	-2.6583	0.0135	0.0588	-0.5213	-0.9272	-0.1064	3.6709	-0.473	-0.879	-0.081	0.0316	1.9779	0.0606	0.084313	0.4124	-0.0181	0.8344	1.1367	0.367	-0.034	0.784	0.4693	2.0344	0.0667	0.0834462	0.5873	-0.0394	1.1917	1.3326	0.486	-0.069	1.091	0.0971	2.3549	0.0283	0.0335407	1.0672	0.1116	2.0003	2.4524	0.793	-0.038	1.761	0.1042	-2.0593	0.0411	0.086	-0.3646
LIM-DAN Distance	0.4444	1.5361	0.1371	0.258071	0.3013	-0.0949	0.6916	0.5858	0.27	-0.1	0.651	0.0315	3.6638	0.0014	0.0032	0.764	0.2911	1.2235	27.0137	0.696	0.244	1.165	0.1957	-0.1124	0.9125	0.941935	-0.0324	-0.5977	0.5342	0.289	-0.026	-0.537	0.481	0.25	3.8649	0.0009	0.00205714	1.7514	0.7035	2.7684	31.7929	1.466	0.423	2.556	0.0928	-1.0907	0.277	0.402909	-0.1931
FPN-DAN Distance	0.6475	0.9836	0.3347	0.415262	0.1929	-0.197	0.5791	0.3208	0.172	-0.192	0.543	0.5519	1.531	0.14	0.155145	0.3192	-0.1035	0.7351	0.6057	0.283	-0.109	0.688	0.0195	2.7439	0.0191	0.0277818	0.7921	0.1253	1.4323	3.5171	0.666	0.065	1.325	0.1531	5.3063	2.9187e-05	0.000202938	2.4046	1.2423	3.5322	542.289	2.138	0.946	3.342	0.2494	1.8924	0.0603	0.113506	0.3351
DMN-DAN Distance	0.524	0.7348	0.4693	0.517848	0.1441	-0.2437	0.5291	0.265	0.128	-0.234	0.496	0.4096	5.6628	1.0761e-05	8.6088e-05	1.1808	0.6369	1.7089	2039.43	1.098	0.568	1.647	0.7985	4.8049	0.0005	0.00133333	1.3871	0.5671	2.1765	66.6728	1.213	0.437	2.055	0.1635	5.0535	5.2834e-05	0.000281781	2.29	1.1493	3.3965	327.017	2.021	0.851	3.203	0.3533	0.0226	0.982	0.982	0.004
LIM-VAN Distance	0.7214	4.9807	3.9178e-05	0.000417899	0.9768	0.5009	1.4395	621.671	0.909	0.446	1.386	0.034	4.5791	0.0001	0.00032	0.9548	0.4518	1.443	193.53	0.879	0.393	1.383	0.6721	2.4693	0.0312	0.0434087	0.7128	0.0625	1.338	2.3902	0.596	0.014	1.233	0.0209	2.7648	0.0116	0.014848	1.2529	0.2756	2.205	4.5686	0.967	0.079	1.971	0.5866	0.0591	0.953	0.982	0.0105
FPN-VAN Distance	0.7872	1.829	0.0794	0.181486	0.3587	-0.0416	0.7522	0.8812	0.322	-0.052	0.709	3.5811e-05	4.2861	0.0003	0.000872727	0.8937	0.4008	1.3722	102.354	0.82	0.345	1.312	0.9268	4.8914	0.0005	0.00133333	1.412	0.5848	2.2088	75.0163	1.236	0.452	2.086	0.1672	3.7134	0.0013	0.00231111	1.6828	0.6455	2.6897	23.9148	1.396	0.373	2.474	0.0448	0.6406	0.5227	0.627319	0.1134
DMN-VAN Distance	0.9885	6.1089	2.1942e-06	3.51072e-05	1.1981	0.6843	1.6979	8643.84	1.124	0.623	1.643	0.2924	6.7856	8.0951e-07	1.29522e-05	1.4149	0.8241	1.9896	21764.6	1.326	0.749	1.926	0.7424	5.2336	0.0003	0.00128	1.5108	0.654	2.3373	118.772	1.329	0.514	2.212	0.0132	4.5738	0.0002	0.00064	2.0727	0.9712	3.1409	125.867	1.797	0.673	2.941	0.5548	0.5411	0.5892	0.673371	0.0958
FPN-LIM Distance	0.2268	2.2227	0.0355	0.103273	0.4359	0.0292	0.8347	1.6592	0.393	0.011	0.789	0.0015	3.1877	0.0043	0.00917333	0.6647	0.2056	1.1115	10.122	0.601	0.166	1.054	0.33	-0.0243	0.981	0.981	-0.007	-0.5727	0.5589	0.2875	-0.006	-0.515	0.503	0.735	1.037	0.3116	0.321652	0.4699	-0.4349	1.3638	0.5817	0.312	-0.408	1.14	0.7645	-0.223	0.8238	0.909021	-0.0395
DMN-LIM Distance	0.603	-1.0768	0.2919	0.415262	-0.2112	-0.5979	0.1796	0.3492	-0.188	-0.561	0.176	0.0097	4.0123	0.0006	0.00147692	0.8366	0.3527	1.3065	56.6886	0.765	0.301	1.247	0.5694	0.8013	0.4399	0.485407	0.2313	-0.3475	0.8001	0.3775	0.187	-0.321	0.72	0.0109	1.4295	0.1676	0.184938	0.6478	-0.2688	1.5498	0.8058	0.443	-0.295	1.314	0.8662	-0.6687	0.5046	0.627319	-0.1184
DMN-FPN Distance	0.9597	0.9254	0.3636	0.430933	0.1815	-0.2079	0.5673	0.3054	0.162	-0.202	0.532	0.3376	6.9471	5.6508e-07	1.29522e-05	1.4486	0.8507	2.0304	30305.5	1.358	0.775	1.996	0.5508	5.7628	0.0001	0.00106667	1.6636	0.7595	2.5379	236.123	1.472	0.608	2.409	0.0472	3.7154	0.0013	0.00231111	1.6837	0.6463	2.6908	24.0068	1.397	0.373	2.475	0.3379	0.0734	0.9416	0.982	0.013
Non-parametric tests were performed for the comparisons that did not satisfy data normality and/or equal variances (p<0.05)
Measures	Baseline vs. PDS (n=26)											Baseline vs. PGA (n=23)											Baseline vs. KA (n=12)											HC vs. UWS (n=16, 7)											HC vs. SCHZ (n=116, 44)
	W	z	p	FDR-corrected p	Rank-Biserial Correlation	95% CI for Rank-Biserial Correlation		BF₁₀	Posterior Median	95% Credible Interval		W	z	p	FDR-corrected p	Rank-Biserial Correlation	95% CI for Rank-Biserial Correlation		BF₁₀	Posterior Median	95% Credible Interval		W	z	p	FDR-corrected p	Rank-Biserial Correlation	95% CI for Rank-Biserial Correlation		BF₁₀	Posterior Median	95% Credible Interval		W	p	FDR-corrected p	Rank-Biserial Correlation	95% CI for Rank-Biserial Correlation			BF₁₀	Posterior Median	95% Credible Interval		W	p	FDR-corrected p	Rank-Biserial Correlation	95% CI for Rank-Biserial Correlation
						Lower	Upper			Lower	Upper						Lower	Upper			Lower	Upper						Lower	Upper			Lower	Upper					Lower	Upper				Lower	Upper					Lower
G1 Range	317	3.5938	0.0001	0.0008	0.8063	0.5893	0.9148	127.743	0.985	0.465	1.464	246	3.2848	0.0005	0.00123077	0.7826	0.5264	0.9085	175.394	0.938	0.447	1.477	64	1.9612	0.0522	0.0696	0.641	0.1187	0.8855	2.963	0.624	0.028	1.277	108	0.0006	0.00174545	0.9286	0.809	0.9744		7.68	1.091	0.17	2.109	3033	0.0663	0.121956	0.1885	-0.0102
G2 Range	201	0.6476	0.5317	0.607657	0.1453	-0.2852	0.527	0.2995	0.159	-0.194	0.537	186	1.4599	0.1511	0.210226	0.3478	-0.1036	0.6804	0.748	0.312	-0.083	0.724	77	2.981	0.001	0.00246154	0.9744	0.9106	0.9928	87.614	1.602	0.631	2.674	77	0.1707	0.188359	0.375	-0.1289	0.725		0.6041	0.329	-0.409	1.162	3464	0.0005	0.00533333	0.3574	0.1712
G3 Range	115	-1.5366	0.1291	0.2582	-0.3447	-0.6636	0.0801	0.5472	-0.256	-0.638	0.123	263	3.8019	2.0981e-05	8.3924e-05	0.9058	0.7766	0.9619	334.174	1.338	0.644	2.042	56	1.3336	0.2036	0.232686	0.4359	-0.1718	0.8033	0.6502	0.342	-0.179	0.929	89	0.0299	0.0368	0.5893	0.1516	0.8338		1.3307	0.618	-0.178	1.532	2733.5	0.4891	0.6304	0.0711	-0.129
3D-Disperssion	256	2.0445	0.0407	0.13024	0.4587	0.0559	0.7331	2.008	0.423	0.025	0.809	260	3.7106	4.0293e-05	0.000143264	0.8841	0.7292	0.9528	392.332	1.151	0.548	1.803	71	2.5103	0.0093	0.0141714	0.8205	0.476	0.9467	13.6801	0.921	0.24	1.658	104	0.0015	0.00282353	0.8571	0.6403	0.9475		6.1624	1	0.129	2.036	3310	0.0038	0.0173714	0.297	0.1049
VIS Eccentricity	243	1.7144	0.089	0.219077	0.3846	-0.0342	0.6885	1.5668	0.39	0.01	0.769	194	1.7032	0.0918	0.133527	0.4058	-0.0364	0.7151	1.218	0.385	-0.023	0.799	77	2.981	0.001	0.00246154	0.9744	0.9106	0.9928	66.3902	1.446	0.528	2.594	88	0.0353	0.041837	0.5714	0.1252	0.8254		1.5297	0.659	-0.145	1.575	3268	0.0063	0.0224	0.2806	0.0871
SMN Eccentricity	159	-0.4191	0.6893	0.711535	-0.094	-0.4884	0.3323	0.238	-0.102	-0.468	0.257	168	0.9124	0.3765	0.415448	0.2174	-0.2412	0.5966	0.422	0.221	-0.16	0.609	75	2.8241	0.0024	0.00451765	0.9231	0.7482	0.978	32.5887	1.16	0.379	2.006	108	0.0006	0.00174545	0.9286	0.809	0.9744		6.8913	1.059	0.173	2.093	3326	0.0031	0.0165333	0.3033	0.1117
DAN Eccentricity	129	-1.181	0.2472	0.34393	-0.265	-0.6114	0.1667	0.3615	-0.197	-0.576	0.164	259	3.6802	4.9353e-05	0.00015793	0.8768	0.7138	0.9497	3240100	1.239	0.676	1.766	68	2.2749	0.021	0.0305455	0.7436	0.3075	0.9215	5.8118	0.769	0.131	1.473	106	0.0009	0.00221538	0.8929	0.7221	0.9611		5.7736	0.979	0.099	1.972	2466.5	0.7453	0.851771	-0.0335	-0.2303
VAN Eccentricity	345	4.305	4.1723e-07	1.33514e-05	0.9658	0.9196	0.9857	76933.1	1.973	1.091	2.611	271	4.0452	2.3842e-06	1.90736e-05	0.9638	0.9103	0.9856	837.085	1.873	0.929	2.853	77	2.981	0.001	0.00246154	0.9744	0.9106	0.9928	170.249	1.49	0.535	2.69	110	0.0003	0.0016	0.9643	0.9014	0.9873		8.3065	1.071	0.168	2.066	2814	0.3177	0.484114	0.1027	-0.0976
LIM Eccentricity	239	1.6128	0.1105	0.248533	0.3618	-0.0607	0.6744	0.8419	0.312	-0.07	0.714	184	1.3991	0.1695	0.21696	0.3333	-0.1198	0.6715	0.9119	0.349	-0.053	0.765	35	-0.3138	0.791	0.843733	-0.1026	-0.6313	0.4913	0.3426	-0.128	-0.683	0.406	58	0.9201	0.9201	0.0357	-0.4527	0.5076		0.4322	0.12	-0.605	0.884	2528	0.9284	0.9893	-0.0094	-0.2073
FPN Eccentricity	226	1.2826	0.2079	0.33264	0.2877	-0.1426	0.6266	0.534	0.262	-0.101	0.632	221	2.5244	0.0101	0.0170105	0.6014	0.2246	0.8218	18.4766	0.63	0.208	1.082	78	3.0594	0.0005	0.00246154	1	1	1	651.612	2.117	0.815	4.064	104	0.0015	0.00282353	0.8571	0.6403	0.9475		6.3044	1.019	0.122	2.039	3341	0.0026	0.0165333	0.3092	0.1181
DMN Eccentricity	263	2.2223	0.0254	0.0967111	0.4986	0.1073	0.7561	4.314	0.493	0.093	0.902	270	4.0148	3.3379e-06	2.13626e-05	0.9565	0.893	0.9827	1431.36	1.38	0.663	2.037	77	2.981	0.001	0.00246154	0.9744	0.9106	0.9928	114.421	1.536	0.551	2.584	110	0.0003	0.0016	0.9643	0.9014	0.9873		11.632	1.139	0.229	2.174	2725	0.5098	0.6304	0.0678	-0.1323
SMN-VIS Distance	155	-0.5207	0.6171	0.65824	-0.1168	-0.5058	0.3116	0.2307	-0.09	-0.467	0.27	156	0.5475	0.601	0.601	0.1304	-0.3237	0.5357	0.2734	0.126	-0.26	0.505	76	2.9025	0.0015	0.0032	0.9487	0.8269	0.9855	50.2627	1.396	0.499	2.509	86	0.0487	0.0556571	0.5357	0.0742	0.8082		1.182	0.571	-0.208	1.501	3475	0.0004	0.00533333	0.3617	0.176
DAN-VIS Distance	244	1.7398	0.0842	0.219077	0.3903	-0.0275	0.6921	1.3793	0.367	-0.011	0.756	257	3.6194	7.3195e-05	0.000212931	0.8623	0.6833	0.9435	845.115	1.109	0.582	1.658	77	2.981	0.001	0.00246154	0.9744	0.9106	0.9928	87.4949	1.573	0.555	2.829	94	0.0122	0.0169739	0.6786	0.2937	0.8741		2.3705	0.773	-0.052	1.806	3106	0.0344	0.0888615	0.2171	0.0196
VAN-VIS Distance	297	3.0859	0.0013	0.00832	0.6923	0.3907	0.8597	98.4725	0.736	0.288	1.195	220	2.494	0.0112	0.01792	0.5942	0.2138	0.8181	14.3658	0.636	0.197	1.08	77	2.981	0.001	0.00246154	0.9744	0.9106	0.9928	86.7041	1.514	0.525	2.801	102	0.0024	0.00384	0.8214	0.5631	0.9335		5.7819	1.002	0.103	2.023	3149.5	0.0225	0.072	0.2341	0.0376
LIM-VIS Distance	229	1.3588	0.1814	0.33264	0.3048	-0.1242	0.6379	0.5722	0.268	-0.106	0.665	179	1.247	0.2226	0.263822	0.2971	-0.1593	0.6488	0.5356	0.263	-0.135	0.668	71	2.5103	0.0093	0.0141714	0.8205	0.476	0.9467	13.8876	0.911	0.232	1.666	89	0.0299	0.0368	0.5893	0.1516	0.8338		1.4082	0.622	-0.161	1.573	3083	0.0426	0.0973714	0.2081	0.0102
FPN-VIS Distance	268	2.3493	0.0176	0.0938667	0.5271	0.1453	0.7722	5.4779	0.513	0.113	0.939	218	2.4332	0.0135	0.0205714	0.5797	0.1926	0.8107	11.7841	0.601	0.175	1.051	77	2.981	0.001	0.00246154	0.9744	0.9106	0.9928	79.062	1.493	0.564	2.527	97	0.0068	0.00989091	0.7321	0.3881	0.8971		2.5041	0.797	-0.036	1.724	3274.5	0.0058	0.0224	0.2831	0.0898
DMN-VIS Distance	262	2.1969	0.0272	0.0967111	0.4929	0.0998	0.7529	5.449	0.517	0.115	0.923	228	2.7373	0.0049	0.00922353	0.6522	0.3024	0.8472	20.7984	0.712	0.256	1.196	77	2.981	0.001	0.00246154	0.9744	0.9106	0.9928	62.4194	1.423	0.48	2.542	103	0.0019	0.0032	0.8393	0.6011	0.9405		5.1982	0.953	0.08	1.95	3059	0.0529	0.112853	0.1987	0.0004
DAN-SMN Distance	123	-1.3334	0.1899	0.33264	-0.2991	-0.6341	0.1304	0.6719	-0.292	-0.674	0.091	228	2.7373	0.0049	0.00922353	0.6522	0.3024	0.8472	15.4077	0.681	0.222	1.138	72	2.5887	0.0068	0.0114526	0.8462	0.5383	0.9548	29.3773	0.956	0.269	1.794	104	0.0015	0.00282353	0.8571	0.6403	0.9475		5.9719	1.023	0.131	2.011	2918	0.1625	0.273684	0.1434	-0.0565
VAN-SMN Distance	190	0.3683	0.7265	0.7265	0.0826	-0.3425	0.4796	0.2474	0.107	-0.259	0.479	158	0.6083	0.56	0.578065	0.1449	-0.3104	0.5462	0.2986	0.16	-0.22	0.552	56	1.3336	0.2036	0.232686	0.4359	-0.1718	0.8033	0.7371	0.365	-0.157	0.959	108	0.0006	0.00174545	0.9286	0.809	0.9744		8.0105	1.094	0.186	2.064	3478	0.0004	0.00533333	0.3629	0.1773
LIM-SMN Distance	224	1.2318	0.227	0.34393	0.2764	-0.1547	0.619	0.5682	0.265	-0.116	0.658	159	0.6387	0.5399	0.575893	0.1522	-0.3037	0.5514	0.3251	0.178	-0.205	0.577	62	1.8043	0.0771	0.0948923	0.5897	0.0366	0.8663	1.9975	0.548	-0.013	1.158	106	0.0009	0.00221538	0.8929	0.7221	0.9611		4.5605	0.959	0.08	1.932	3037.5	0.0638	0.121956	0.1902	-0.0084
FPN-SMN Distance	197	0.5461	0.5995	0.65824	0.1225	-0.3064	0.5101	0.2326	0.099	-0.258	0.467	183	1.3687	0.1793	0.220677	0.3261	-0.1278	0.667	0.8589	0.33	-0.071	0.74	75	2.8241	0.0024	0.00451765	0.9231	0.7482	0.978	57.8961	1.23	0.428	2.133	108	0.0006	0.00174545	0.9286	0.809	0.9744		8.0185	1.081	0.176	2.1	3356	0.0021	0.0165333	0.315	0.1245
DMN-SMN Distance	215	1.0032	0.3276	0.419328	0.2251	-0.2077	0.5841	0.4004	0.218	-0.152	0.592	226	2.6765	0.006	0.0106667	0.6377	0.2796	0.84	13.7165	0.666	0.203	1.104	76	2.9025	0.0015	0.0032	0.9487	0.8269	0.9855	43.1918	1.263	0.396	2.399	110	0.0003	0.0016	0.9643	0.9014	0.9873		9.2304	1.079	0.194	2.064	3119	0.0304	0.0884364	0.2222	0.025
VAN-DAN Distance	87	-2.2477	0.0236	0.0967111	-0.5043	-0.7594	-0.1148	6.3511	-0.53	-0.95	-0.127	184	1.3991	0.1695	0.21696	0.3333	-0.1198	0.6715	0.8284	0.331	-0.068	0.734	62	1.8043	0.0771	0.0948923	0.5897	0.0366	0.8663	2.0307	0.544	-0.015	1.165	90	0.0252	0.0336	0.6071	0.1786	0.8421		1.6589	0.666	-0.117	1.576	2003	0.0361	0.0888615	-0.2151	-0.3965
LIM-DAN Distance	226	1.2826	0.2079	0.33264	0.2877	-0.1426	0.6266	0.6145	0.28	-0.086	0.648	242	3.1632	0.0008	0.00182857	0.7536	0.4733	0.8953	77.891	0.847	0.358	1.381	41	0.1569	0.9097	0.939045	0.0513	-0.5294	0.5992	0.2987	-0.004	-0.532	0.511	101	0.0029	0.00441905	0.8036	0.5261	0.9264		4.396	0.905	0.056	1.888	2380	0.5122	0.6304	-0.0674	-0.2622
FPN-DAN Distance	223	1.2064	0.237	0.34393	0.2707	-0.1607	0.6152	0.3282	0.176	-0.198	0.551	176	1.1558	0.2595	0.296571	0.2754	-0.1822	0.6349	0.5798	0.27	-0.119	0.679	72	2.5887	0.0068	0.0114526	0.8462	0.5383	0.9548	26.2757	0.979	0.292	1.714	110	0.0003	0.0016	0.9643	0.9014	0.9873		10.505	1.129	0.207	2.164	3029	0.0686	0.121956	0.1869	-0.0118
DMN-DAN Distance	206	0.7746	0.4525	0.556923	0.1738	-0.2582	0.5478	0.3044	0.164	-0.211	0.514	268	3.9539	5.9605e-06	3.17893e-05	0.942	0.8588	0.9768	748.612	1.399	0.714	2.017	78	3.0594	0.0005	0.00246154	1	1	1	1555.92	3.327	0.943	10.188	110	0.0003	0.0016	0.9643	0.9014	0.9873		7.3502	1.111	0.135	2.122	2566	0.9589	0.9893	0.0055	-0.193
LIM-VAN Distance	318	3.6192	9.4503e-05	0.0008	0.812	0.5999	0.9174	1164.87	1.097	0.597	1.606	263	3.8019	2.0981e-05	8.3924e-05	0.9058	0.7766	0.9619	293.795	1.401	0.769	2.008	65	2.0396	0.0425	0.0591304	0.6667	0.1626	0.8948	4.032	0.673	0.07	1.331	103	0.0019	0.0032	0.8393	0.6011	0.9405		4.9568	0.947	0.096	1.928	2657	0.6896	0.817304	0.0411	-0.1585
FPN-VAN Distance	238	1.5874	0.1165	0.248533	0.3561	-0.0672	0.6708	0.8663	0.332	-0.041	0.73	276	4.1973	2.3842e-07	3.81472e-06	1	1	1	5360.8	3.366	0.821	5.674	77	2.981	0.001	0.00246154	0.9744	0.9106	0.9928	709.397	1.632	0.622	2.808	104	0.0015	0.00282353	0.8571	0.6403	0.9475		4.1146	0.943	0.034	1.909	2904	0.1792	0.28672	0.1379	-0.0621
DMN-VAN Distance	336	4.0764	4.0829e-06	6.53264e-05	0.9145	0.8058	0.9636	3104.74	1.313	0.74	1.991	273	4.106	1.1921e-06	1.27157e-05	0.9783	0.9456	0.9914	2606.51	1.711	0.918	2.644	77	2.981	0.001	0.00246154	0.9744	0.9106	0.9928	85.4703	1.551	0.486	2.769	110	0.0003	0.0016	0.9643	0.9014	0.9873		6.8327	1.107	0.144	2.095	2731	0.4952	0.6304	0.0701	-0.13
FPN-LIM Distance	250	1.8921	0.0594	0.1728	0.4245	0.0135	0.7128	1.689	0.403	0.012	0.795	241	3.1327	0.001	0.00213333	0.7464	0.4604	0.892	70.92	0.825	0.342	1.348	39	0	1	1	0	-0.5653	0.5653	0.3065	-0.064	-0.577	0.453	71	0.3325	0.343226	0.2679	-0.2442	0.6631		0.5701	0.304	-0.42	1.125	2542	0.971	0.9893	0.0039	-0.1945
DMN-LIM Distance	131	-1.1302	0.2687	0.358267	-0.2536	-0.6037	0.1786	0.3842	-0.206	-0.603	0.162	249	3.3761	0.0003	0.0008	0.8043	0.5675	0.9183	419.544	1.025	0.52	1.537	52	1.0198	0.3394	0.37451	0.3333	-0.2859	0.7562	0.4148	0.212	-0.304	0.769	71	0.3325	0.343226	0.2679	-0.2442	0.6631		0.4824	0.219	-0.51	1.036	2331	0.3994	0.580945	-0.0866	-0.2801
DMN-FPN Distance	203	0.6984	0.4992	0.591644	0.1567	-0.2745	0.5354	0.2834	0.136	-0.239	0.491	276	4.1973	2.3842e-07	3.81472e-06	1	1	1	270.248	1.91	1.062	2.943	78	3.0594	0.0005	0.00246154	1	1	1	338.683	1.85	0.788	3.646	109	0.0005	0.00174545	0.9464	0.8545	0.9809		6.2729	1.073	0.117	2.157	2556	0.9893	0.9893	-0.0016	-0.1998
[truncated: 28 more columns]
