# Supplementary material for: Functional geometry of the cortex encodes dimensions of consciousness
Source: Nat Commun. 2023 Jan 5;14:72. doi: 10.1038/s41467-022-35764-7 (PMC9814511; doi:10.1038/s41467-022-35764-7)
Supplement: Supplementary file 5 — Supplementary Data 2 [file 41467_2022_35764_MOESM5_ESM.xlsx]

## Sheet: Sheet1
Summary of statistics for all measurements (noGSR)
Parametric tests
Measures	Baseline vs. PDS (df=25)											Baseline vs. PGA (df=22)											Baseline vs. KA (df=11)											HC vs. UWS (df=21)											HC vs. SCHZ (df=158)
	Shapiro-Wilk test of normality	t	p	FDR-corrected p	Cohen's d	95% CI for Cohen's d		BF₁₀	Posterior Median	95% Credible Interval		Shapiro-Wilk test of normality	t	p	FDR-corrected p	Cohen's d	95% CI for Cohen's d		BF₁₀	Posterior Median	95% Credible Interval		Shapiro-Wilk test of normality	t	p	FDR-corrected p	Cohen's d	95% CI for Cohen's d		BF₁₀	Posterior Median	95% Credible Interval		Levene's test for homogeneity of variances	t	p	FDR-corrected p	Cohen's d	95% CI for Cohen's d		BF₁₀	Posterior Median	95% Credible Interval		Levene's test for homogeneity of variances	t	p	FDR-corrected p	Cohen's d
						Lower	Upper			Lower	Upper						Lower	Upper			Lower	Upper						Lower	Upper			Lower	Upper						Lower	Upper			Lower	Upper
G1 Range	0.5141	3.5553	0.0015	0.0096	0.6973	0.2619	1.1215	23.6041	0.639	0.223	1.07	0.4493	2.9506	0.0074	0.0135111	0.6152	0.1625	1.0563	6.3274	0.555	0.127	1	0.9068	1.8378	0.0932	0.12967	0.5305	-0.0865	1.1269	1.0402	0.437	-0.107	1.029	0.4074	4.6101	0.0002	0.0008	2.0891	0.9848	3.1601	135.239	1.814	0.686	2.96	0.2506	0.9285	0.3545	0.515636	0.1644
G2 Range	0.8377	0.7705	0.4482	0.573696	0.1511	-0.237	0.5363	0.2715	0.135	-0.228	0.503	0.6689	0.9822	0.3367	0.359147	0.2048	-0.2105	0.6156	0.3367	0.18	-0.204	0.575	0.9956	4.3474	0.0012	0.00426667	1.255	0.4728	2.0067	35.3317	1.09	0.355	1.888	0.072	0.2601	0.7974	0.7974	0.1178	-0.7724	1.0053	0.4106	0.076	-0.649	0.831	0.6737	4.0409	8.2933e-05	0.00265386	0.7155
G3 Range	0.6437	-0.7842	0.4403	0.573696	-0.1538	-0.539	0.2344	0.2741	-0.137	-0.506	0.226	0.3572	4.9278	6.2762e-05	0.000307008	1.0275	0.5119	1.5279	413.961	0.949	0.449	1.467	0.7986	1.1546	0.2727	0.30091	0.3333	-0.2561	0.9085	0.498	0.271	-0.245	0.821	0.7568	2.7644	0.0116	0.0161391	1.2527	0.2754	2.2048	4.5653	0.967	0.078	1.971	0.7645	-0.4859	0.6277	0.76	-0.086
3D-Disperssion	0.4691	1.7075	0.1001	0.188424	0.3349	-0.0636	0.727	0.7388	0.3	-0.072	0.685	0.0404	4.1147	0.0005	0.00133333	0.858	0.3708	1.331	70.6703	0.785	0.317	1.272	0.3515	4.0824	0.0018	0.0048	1.1785	0.4173	1.9094	24.2696	1.019	0.307	1.792	0.8035	3.663	0.0014	0.00344615	1.66	0.6262	2.6636	21.7782	1.373	0.356	2.447	0.8408	2.7555	0.0065	0.0264	0.4879
VIS Eccentricity	0.7882	1.9053	0.0683	0.145707	0.3737	-0.0278	0.7681	0.9892	0.336	-0.04	0.724	0.2256	1.3871	0.1793	0.212504	0.2892	-0.1313	0.7035	0.5083	0.256	-0.134	0.658	0.0783	3.8767	0.0026	0.00554667	1.1191	0.3738	1.8344	18.075	0.964	0.27	1.719	0.1584	2.1385	0.0444	0.0546462	0.9691	0.024	1.8934	1.8181	0.706	-0.099	1.652	0.2517	2.8281	0.0053	0.0264	0.5007
SMN Eccentricity	0.8614	-0.6986	0.4912	0.585126	-0.137	-0.5219	0.2506	0.2589	-0.122	-0.49	0.24	0.0214	1.4336	0.1657	0.212096	0.2989	-0.1223	0.7137	0.5372	0.264	-0.126	0.668	0.2729	3.4336	0.0056	0.00995556	0.9912	0.2784	1.6748	9.5215	0.846	0.19	1.562	0.2286	4.9233	7.1846e-05	0.000533333	2.2311	1.1012	3.3269	252.162	1.96	0.802	3.132	0.0773	3.4595	0.0007	0.00448	0.6125
DAN Eccentricity	0.3722	-2.1127	0.0448	0.119467	-0.4143	-0.8115	-0.0095	1.3779	-0.373	-0.766	0.007	0.7263	4.2442	0.0003	0.00096	0.885	0.3935	1.3621	93.4763	0.811	0.338	1.302	0.5099	2.1561	0.0541	0.0824381	0.6224	-0.0106	1.2322	1.5623	0.516	-0.045	1.13	0.5336	3.5418	0.0019	0.004	1.605	0.5795	2.601	17.4191	1.317	0.316	2.382	0.0449	-1.6036	0.1108	0.208565	-0.2839
VAN Eccentricity	0.0245	7.5954	5.9729e-08	1.91133e-06	1.4896	0.92	2.0449	243392	1.409	0.852	1.988	0.9507	6.5352	1.423e-06	1.51787e-05	1.3627	0.7827	1.9266	12958.1	1.275	0.709	1.863	0.3656	4.5104	0.0009	0.00411429	1.302	0.5066	2.067	44.393	1.134	0.384	1.947	0.0023	4.3637	0.0003	0.00106667	1.9775	0.8925	3.0298	83.2311	1.699	0.597	2.826	0.7887	1.0946	0.2753	0.44048	0.1938
LIM Eccentricity	0.529	1.6159	0.1187	0.211022	0.3169	-0.0803	0.7081	0.651	0.284	-0.087	0.666	0.0077	1.8984	0.0708	0.0985043	0.3958	-0.0332	0.8166	1.0075	0.352	-0.047	0.766	0.1064	-1.4487	0.1753	0.215754	-0.4182	-1.0012	0.1819	0.6651	-0.342	-0.909	0.184	0.0958	0.5777	0.5696	0.587974	0.2618	-0.6329	1.1504	0.4506	0.17	-0.547	0.951	0.1985	-0.3691	0.7125	0.76	-0.0654
FPN Eccentricity	0.298	1.9798	0.0588	0.1344	0.3883	-0.0143	0.7837	1.1111	0.349	-0.028	0.739	0.8025	3.2194	0.0039	0.00891429	0.6713	0.2113	1.1189	10.7891	0.608	0.171	1.062	0.112	4.3504	0.0012	0.00426667	1.2558	0.4734	2.0078	35.4782	1.091	0.355	1.889	0.088	4.0837	0.0005	0.00145455	1.8506	0.7868	2.8826	48.2845	1.568	0.498	2.674	0.9864	2.484	0.014	0.0497778	0.4398
DMN Eccentricity	0.2441	2.1345	0.0428	0.119467	0.4186	0.0134	0.8161	1.4288	0.377	-0.003	0.771	0.0972	4.4533	0.0002	0.000711111	0.9286	0.4299	1.4126	147.15	0.853	0.372	1.352	0.6655	4.7448	0.0006	0.00384	1.3697	0.5548	2.1541	61.4043	1.197	0.426	2.033	0.1382	4.5127	0.0002	0.0008	2.045	0.9484	3.1086	111.565	1.769	0.651	2.907	0.0722	0.3837	0.7017	0.76	0.0679
SMN-VIS Distance	0.9867	-0.9312	0.3607	0.549638	-0.1826	-0.5685	0.2068	0.3068	-0.163	-0.534	0.201	0.0006	0.6409	0.5282	0.545239	0.1336	-0.2784	0.5427	0.2634	0.117	-0.265	0.506	0.6201	3.9333	0.0023	0.00525714	1.1354	0.3858	1.855	19.6049	0.979	0.28	1.739	0.4548	1.318	0.2017	0.222566	0.5973	-0.3157	1.4966	0.7275	0.404	-0.327	1.263	0.0842	3.7303	0.0003	0.00448	0.6605
DAN-VIS Distance	0.9165	2.353	0.0268	0.08576	0.4615	0.0524	0.8622	2.0842	0.417	0.032	0.815	0.9133	4.6774	0.0001	0.0004	0.9753	0.4688	1.4669	239.749	0.898	0.409	1.406	0.1001	3.5383	0.0046	0.00865882	1.0214	0.3012	1.7123	11.0839	0.874	0.209	1.599	0.2737	2.8055	0.0106	0.0154182	1.2714	0.2917	2.2255	4.8772	0.985	0.09	1.992	0.746	1.3326	0.1846	0.328178	0.2359
VAN-VIS Distance	0.7454	3.7867	0.0009	0.0072	0.7426	0.3013	1.1724	39.4621	0.683	0.259	1.121	0.7395	2.0956	0.0478	0.0728381	0.437	0.0041	0.8608	1.3679	0.389	-0.014	0.809	0.5829	4.175	0.0015	0.00436364	1.2052	0.4368	1.9433	27.6869	1.044	0.324	1.826	0.889	3.2617	0.0037	0.00623158	1.4781	0.4709	2.4571	10.5383	1.189	0.228	2.233	0.0174	2.7523	0.0066	0.0264	0.4873
LIM-VIS Distance	0.0898	-0.131	0.8968	0.8968	-0.0257	-0.4099	0.359	0.2089	-0.023	-0.386	0.339	0.3384	1.3286	0.1976	0.225829	0.277	-0.1427	0.6907	0.4754	0.245	-0.144	0.646	0.6288	1.6922	0.1187	0.158267	0.4885	-0.1219	1.0794	0.8734	0.401	-0.136	0.983	0.2149	2.1385	0.0444	0.0546462	0.9691	0.024	1.8934	1.818	0.706	-0.099	1.652	0.853	2.069	0.0402	0.0918857	0.3663
FPN-VIS Distance	0.9198	3.0791	0.005	0.02	0.6039	0.1799	1.0177	8.5196	0.55	0.147	0.968	0.4679	2.2517	0.0347	0.05552	0.4695	0.0334	0.8961	1.7676	0.419	0.012	0.843	0.5337	4.5435	0.0008	0.00411429	1.3116	0.5135	2.0793	46.4894	1.143	0.39	1.959	0.7565	2.738	0.0123	0.0164	1.2408	0.2649	2.1916	4.3778	0.955	0.071	1.957	0.8307	2.4395	0.0158	0.05056	0.4319
DMN-VIS Distance	0.3819	2.5047	0.0191	0.0679111	0.4912	0.0793	0.8944	2.7466	0.445	0.056	0.847	0.1077	2.2871	0.0322	0.0542316	0.4769	0.04	0.9041	1.8764	0.426	0.018	0.851	0.7215	5.4764	0.0002	0.0024	1.5809	0.7026	2.4291	163.388	1.395	0.557	2.302	0.586	3.6104	0.0016	0.00365714	1.6361	0.606	2.6364	19.7595	1.348	0.339	2.419	0.8797	1.8036	0.0732	0.1464	0.3193
DAN-SMN Distance	0.2281	-1.9821	0.0586	0.1344	-0.3887	-0.7842	0.0139	1.1152	-0.35	-0.74	0.028	0.3978	3.0772	0.0055	0.011	0.6416	0.1856	1.0857	8.1168	0.58	0.148	1.029	0.602	3.3283	0.0067	0.0112842	0.9608	0.2554	1.6373	8.171	0.818	0.171	1.525	0.5418	4.9447	6.8309e-05	0.000533333	2.2407	1.1091	3.3383	263.135	1.97	0.81	3.143	0.9105	1.2557	0.2111	0.355537	0.2223
VAN-SMN Distance	0.407	1.0704	0.2947	0.496337	0.2099	-0.1808	0.5966	0.3471	0.187	-0.177	0.56	0.8948	0.1734	0.8639	0.8639	0.0362	-0.3731	0.4446	0.2217	0.032	-0.35	0.416	0.0116	1.3813	0.1946	0.230637	0.3987	-0.1988	0.9797	0.6198	0.325	-0.198	0.888	0.0396	3.4695	0.0023	0.00432941	1.5723	0.5516	2.5637	15.273	1.284	0.293	2.343	0.0038	3.5141	0.0006	0.00448	0.6222
LIM-SMN Distance	0.9342	0.6946	0.4937	0.585126	0.1362	-0.2513	0.5211	0.2582	0.121	-0.241	0.489	0.0227	1.4065	0.1736	0.212504	0.2933	-0.1276	0.7078	0.5201	0.259	-0.131	0.662	0.1112	1.6491	0.1274	0.163072	0.4761	-0.1324	1.0655	0.8307	0.39	-0.144	0.97	0.1495	3.4335	0.0025	0.00444444	1.5559	0.5377	2.5452	14.3103	1.267	0.282	2.324	0.0641	2.2903	0.0233	0.0621333	0.4055
FPN-SMN Distance	0.9341	0.5029	0.6194	0.683476	0.0986	-0.2877	0.483	0.2327	0.088	-0.274	0.453	0.081	2.0443	0.0531	0.0772364	0.4263	-0.0056	0.8493	1.2608	0.38	-0.023	0.798	0.1561	3.5874	0.0043	0.0086	1.0356	0.3118	1.7299	11.9024	0.887	0.218	1.616	0.208	6.0261	5.5719e-06	0.000178301	2.7308	1.5039	3.9222	2277.87	2.47	1.217	3.738	0.3892	3.5174	0.0006	0.00448	0.6228
DMN-SMN Distance	0.6687	0.8452	0.406	0.56487	0.1658	-0.223	0.5512	0.2866	0.148	-0.215	0.517	0.1089	2.9396	0.0076	0.0135111	0.6129	0.1605	1.0537	6.1934	0.553	0.126	0.998	0.3983	3.9381	0.0023	0.00525714	1.1368	0.3868	1.8568	19.7407	0.98	0.281	1.741	0.0856	5.504	1.842e-05	0.00029472	2.4942	1.3146	3.6389	805.447	2.229	1.02	3.45	0.4227	2.2923	0.0232	0.0621333	0.4059
VAN-DAN Distance	0.2685	-3.1835	0.0039	0.0178286	-0.6243	-1.0403	-0.198	10.5957	-0.57	-0.99	-0.164	0.2524	1.822	0.0821	0.109467	0.3799	-0.0477	0.7995	0.9001	0.337	-0.06	0.75	0.4108	1.3449	0.2057	0.235086	0.3882	-0.2079	0.9682	0.5973	0.317	-0.206	0.877	0.0992	1.8121	0.0843	0.0999111	0.8212	-0.1097	1.734	1.2087	0.58	-0.189	1.493	0.0247	-2.0922	0.038	0.0918857	-0.3704
LIM-DAN Distance	0.2779	0.8567	0.3997	0.56487	0.168	-0.2208	0.5535	0.2891	0.15	-0.213	0.519	0.0461	3.245	0.0037	0.00891429	0.6766	0.216	1.1249	11.362	0.613	0.176	1.068	0.604	-0.9015	0.3866	0.412373	-0.2603	-0.8305	0.3213	0.4049	-0.211	-0.749	0.299	0.8689	3.2019	0.0043	0.00688	1.451	0.4476	2.4265	9.4907	1.161	0.209	2.201	0.2523	-0.8627	0.3896	0.542052	-0.1528
FPN-DAN Distance	0.4066	0.3922	0.6983	0.720826	0.0769	-0.3088	0.4611	0.2224	0.068	-0.293	0.433	0.3901	1.0601	0.3006	0.331697	0.221	-0.1952	0.6324	0.3609	0.195	-0.191	0.59	0.0596	2.1074	0.0588	0.0855273	0.6084	-0.0221	1.216	1.4653	0.504	-0.055	1.115	0.1986	4.2325	0.0004	0.00128	1.918	0.8431	2.9608	64.4197	1.638	0.551	2.755	0.2107	2.0209	0.045	0.096	0.3578
DMN-DAN Distance	0.9387	-0.6146	0.5444	0.622171	-0.1205	-0.5052	0.2665	0.2463	-0.107	-0.474	0.255	0.5085	4.9026	6.6718e-05	0.000307008	1.0223	0.5076	1.5218	391.834	0.944	0.445	1.461	0.9823	4.2141	0.0015	0.00436364	1.2165	0.445	1.9577	29.268	1.054	0.331	1.84	0.1364	4.7323	0.0001	0.000533333	2.1445	1.0303	3.225	172.338	1.871	0.731	3.027	0.3277	-0.2047	0.8381	0.8381	-0.0362
LIM-VAN Distance	0.8036	4.9337	4.4246e-05	0.000471957	0.9676	0.4931	1.4289	556.85	0.9	0.439	1.375	0.0491	4.8999	6.7158e-05	0.000307008	1.0217	0.5071	1.5211	389.526	0.943	0.445	1.46	0.8226	2.279	0.0436	0.06976	0.6579	0.0183	1.2735	1.8416	0.547	-0.022	1.17	0.0426	2.9342	0.0079	0.0120381	1.3297	0.3426	2.2905	6.0197	1.041	0.128	2.06	0.2438	0.2651	0.7913	0.816826	0.0469
FPN-VAN Distance	0.9015	1.8455	0.0768	0.1536	0.3619	-0.0386	0.7557	0.9033	0.325	-0.05	0.712	0.0053	5.9697	5.23e-06	4.184e-05	1.2448	0.6885	1.7851	3935.35	1.16	0.618	1.723	0.8743	5.1008	0.0003	0.0024	1.4725	0.6272	2.2873	99.5161	1.293	0.49	2.163	0.177	3.9353	0.0008	0.00213333	1.7833	0.7304	2.8051	36.3409	1.499	0.447	2.594	0.1285	0.8022	0.4237	0.564933	0.142
DMN-VAN Distance	0.8285	5.0294	3.4539e-05	0.000471957	0.9864	0.5089	1.4506	696.862	0.918	0.454	1.397	0.7181	7.2735	2.7616e-07	8.83712e-06	1.5166	0.9042	2.113	58677.8	1.425	0.827	2.048	0.3258	5.2328	0.0003	0.0024	1.5106	0.6538	2.337	118.65	1.329	0.513	2.212	0.0122	4.8458	8.6326e-05	0.000533333	2.196	1.0725	3.2855	216.05	1.924	0.773	3.089	0.5541	0.4173	0.677	0.76	0.0739
FPN-LIM Distance	0.1084	3.3109	0.0028	0.0149333	0.6493	0.2199	1.068	13.8861	0.593	0.184	1.017	0.0028	3.0945	0.0053	0.011	0.6452	0.1887	1.0897	8.3993	0.583	0.151	1.033	0.9701	-0.1599	0.8759	0.8759	-0.0462	-0.6112	0.521	0.2906	-0.037	-0.549	0.47	0.6481	1.0767	0.2938	0.313387	0.4879	-0.4179	1.3825	0.5986	0.325	-0.396	1.157	0.9706	-0.4468	0.6556	0.76	-0.0791
DMN-LIM Distance	0.1508	0.9486	0.3519	0.549638	0.186	-0.2036	0.572	0.3113	0.166	-0.198	0.537	0.0011	4.1917	0.0004	0.00116364	0.874	0.3843	1.3495	83.441	0.801	0.33	1.29	0.4854	0.2408	0.8142	0.840465	0.0695	-0.4986	0.6345	0.2947	0.056	-0.45	0.57	0.0066	1.6433	0.1152	0.131657	0.7447	-0.1796	1.6523	1.0005	0.518	-0.236	1.413	0.9414	-1.0569	0.2922	0.445257	-0.1871
DMN-FPN Distance	0.9055	0.4389	0.6645	0.7088	0.0861	-0.2999	0.4703	0.2264	0.077	-0.285	0.442	0.889	6.8571	6.9012e-07	1.10419e-05	1.4298	0.8359	2.0077	25208.3	1.34	0.761	1.944	0.445	5.4745	0.0002	0.0024	1.5804	0.7022	2.4284	162.986	1.394	0.557	2.302	0.0582	3.5208	0.002	0.004	1.5955	0.5714	2.5902	16.765	1.307	0.31	2.371	0.4677	-0.3965	0.6923	0.76	-0.0702
Non-parametric tests were performed for the comparisons that did not satisfy data normality and/or equal variances (p<0.05)
Measures	Baseline vs. PDS (n=26)											Baseline vs. PGA (n=23)											Baseline vs. KA (n=12)											HC vs. UWS (n=16, 7)											HC vs. SCHZ (n=116, 44)
	W	z	p	FDR-corrected p	Rank-Biserial Correlation	95% CI for Rank-Biserial Correlation		BF₁₀	Posterior Median	95% Credible Interval		W	z	p	FDR-corrected p	Rank-Biserial Correlation	95% CI for Rank-Biserial Correlation		BF₁₀	Posterior Median	95% Credible Interval		W	z	p	FDR-corrected p	Rank-Biserial Correlation	95% CI for Rank-Biserial Correlation		BF₁₀	Posterior Median	95% Credible Interval		W	p	FDR-corrected p	Rank-Biserial Correlation	95% CI for Rank-Biserial Correlation			BF₁₀	Posterior Median	95% Credible Interval		W	p	FDR-corrected p	Rank-Biserial Correlation	95% CI for Rank-Biserial Correlation
						Lower	Upper			Lower	Upper						Lower	Upper			Lower	Upper						Lower	Upper			Lower	Upper					Lower	Upper				Lower	Upper					Lower
G1 Range	305	3.289	0.0005	0.004	0.7379	0.4669	0.8822	84.6413	0.771	0.311	1.258	231	2.8286	0.0035	0.008	0.6739	0.3372	0.8578	20.0352	0.661	0.218	1.128	60	1.6474	0.1099	0.146533	0.5385	-0.0386	0.8462	1.4971	0.523	-0.04	1.132	104	0.0015	0.0032	0.8571	0.6403	0.9475		5.2398	0.983	0.092	1.972	2733	0.4903	0.682157	0.0709	-0.1292
G2 Range	206	0.7746	0.4525	0.644533	0.1738	-0.2582	0.5478	0.2741	0.146	-0.212	0.522	166	0.8516	0.41	0.468571	0.2029	-0.2554	0.5868	0.3771	0.199	-0.197	0.587	74	2.7456	0.0034	0.00777143	0.8974	0.6741	0.9704	21.5737	1.124	0.32	2.046	63	0.664	0.685419	0.125	-0.3784	0.5713		0.4373	0.133	-0.564	0.925	3561	0.0001	0.00213333	0.3954	0.2138
G3 Range	133	-1.0794	0.2914	0.490779	-0.2422	-0.5959	0.1903	0.3327	-0.189	-0.558	0.171	254	3.5281	0.0001	0.000355556	0.8406	0.6388	0.9342	385.743	0.967	0.451	1.506	53.5	1.1375	0.2719	0.334646	0.3718	-0.245	0.7744	0.5273	0.287	-0.253	0.861	90	0.0252	0.0350609	0.6071	0.1786	0.8421		1.4044	0.629	-0.151	1.527	2392	0.5422	0.695631	-0.0627	-0.2578
3D-Disperssion	235	1.5112	0.1358	0.255624	0.339	-0.0865	0.6599	1.0532	0.329	-0.045	0.717	251	3.4369	0.0002	0.000581818	0.8188	0.5956	0.9247	181.034	0.987	0.499	1.554	65	2.8451	0.0051	0.0096	0.9697	0.8894	0.9919	34.5677	1.206	0.372	2.182	100	0.0036	0.0064	0.7857	0.4902	0.9192		3.6826	0.886	0.036	1.882	3178	0.0168	0.05376	0.2453	0.0494
VIS Eccentricity	243	1.7144	0.089	0.233	0.3846	-0.0342	0.6885	1.0586	0.359	-0.026	0.739	182	1.3383	0.1895	0.252667	0.3188	-0.1358	0.6625	0.6314	0.287	-0.101	0.688	72	2.5887	0.0068	0.0120889	0.8462	0.5383	0.9548	15.6301	0.966	0.256	1.76	84	0.0661	0.084608	0.5	0.0255	0.7906		1.0317	0.523	-0.255	1.423	3299	0.0043	0.0229333	0.2927	0.1002
SMN Eccentricity	155	-0.5207	0.6171	0.680938	-0.1168	-0.5058	0.3116	0.2569	-0.117	-0.486	0.254	174	1.0949	0.2861	0.352123	0.2609	-0.1973	0.6255	0.4881	0.252	-0.119	0.662	75	2.8241	0.0024	0.00768	0.9231	0.7482	0.978	60.492	1.178	0.444	2.041	108	0.0006	0.00213333	0.9286	0.809	0.9744		9.2971	1.063	0.19	2.03	3375	0.0017	0.0136	0.3225	0.1327
DAN Eccentricity	101	-1.8921	0.0594	0.1728	-0.4245	-0.7128	-0.0135	1.7536	-0.395	-0.791	-0.021	250	3.4065	0.0003	0.0008	0.8116	0.5815	0.9215	695.981	0.991	0.494	1.492	62	1.8043	0.0771	0.10727	0.5897	0.0366	0.8663	1.8308	0.546	-0.042	1.213	103	0.0019	0.0038	0.8393	0.6011	0.9405		4.8359	0.937	0.072	1.926	2291.5	0.3204	0.466036	-0.1021	-0.2944
VAN Eccentricity	340	4.178	1.6391e-06	5.24512e-05	0.9373	0.8554	0.9735	961.378	1.462	0.767	2.086	270	4.0148	3.3379e-06	2.67032e-05	0.9565	0.893	0.9827	242.106	1.615	0.816	2.379	77	2.981	0.001	0.00533333	0.9744	0.9106	0.9928	90.7393	1.462	0.59	2.647	111	0.0003	0.002	0.9821	0.9499	0.9937		10.7879	1.161	0.209	2.158	2830	0.2889	0.440229	0.1089	-0.0914
LIM Eccentricity	239	1.6128	0.1105	0.233	0.3618	-0.0607	0.6744	0.986	0.331	-0.034	0.722	178	1.2166	0.2345	0.30016	0.2899	-0.167	0.6442	0.6281	0.301	-0.091	0.718	27	-0.9414	0.3804	0.419752	-0.3077	-0.7437	0.3119	0.5235	-0.287	-0.857	0.239	58	0.9201	0.9201	-0.0357	-0.5076	0.4527		0.4179	0.069	-0.694	0.798	2609	0.8291	0.855845	0.0223	-0.1768
FPN Eccentricity	233	1.4604	0.1499	0.266489	0.3276	-0.0992	0.6526	0.92	0.327	-0.054	0.703	228	2.7373	0.0049	0.0098	0.6522	0.3024	0.8472	19.1339	0.68	0.22	1.158	78	3.0594	0.0005	0.00533333	1	1	1	225.792	2.204	0.732	4.799	105	0.0012	0.00274286	0.875	0.6806	0.9543		4.9855	0.986	0.101	2.04	3189	0.015	0.05376	0.2496	0.054
DMN Eccentricity	238	1.5874	0.1165	0.233	0.3561	-0.0672	0.6708	1.0133	0.352	-0.028	0.727	258	3.6498	6.032e-05	0.00024128	0.8696	0.6985	0.9466	365.612	1.233	0.626	1.875	75	2.8241	0.0024	0.00768	0.9231	0.7482	0.978	61.2097	1.252	0.427	2.121	109	0.0005	0.002	0.9464	0.8545	0.9809		10.3904	1.141	0.214	2.148	2634	0.7555	0.805867	0.0321	-0.1672
SMN-VIS Distance	142	-0.8508	0.4082	0.644533	-0.1909	-0.5601	0.2416	0.3104	-0.165	-0.544	0.204	132	-0.1825	0.8697	0.897755	-0.0435	-0.4703	0.3998	0.2162	-0.001	-0.375	0.402	74	2.7456	0.0034	0.00777143	0.8974	0.6741	0.9704	32.3789	1.214	0.378	2.084	79	0.1327	0.151657	0.4107	-0.0871	0.7444		0.7384	0.417	-0.35	1.312	3517	0.0002	0.00213333	0.3781	0.1944
DAN-VIS Distance	261	2.1715	0.0292	0.09344	0.4872	0.0924	0.7496	4.9572	0.501	0.103	0.915	253	3.4977	0.0002	0.000581818	0.8333	0.6243	0.931	416.892	1.051	0.514	1.557	71	2.5103	0.0093	0.0156632	0.8205	0.476	0.9467	13.5994	0.912	0.249	1.649	83	0.0766	0.0942769	0.4821	0.0019	0.7816		1.0266	0.521	-0.217	1.411	3073	0.0467	0.114954	0.2042	0.0061
VAN-VIS Distance	303	3.2382	0.0007	0.00448	0.7265	0.4475	0.8766	87.4303	0.818	0.373	1.271	196	1.7641	0.0802	0.12832	0.4203	-0.0189	0.7235	1.4278	0.402	-0.015	0.823	73	2.6672	0.0049	0.0096	0.8718	0.6043	0.9627	39.9237	1.042	0.314	1.831	96	0.0083	0.0126476	0.7143	0.3558	0.8895		2.6693	0.801	-0.02	1.731	3188	0.0152	0.05376	0.2492	0.0535
LIM-VIS Distance	191	0.3937	0.7078	0.730632	0.0883	-0.3374	0.4841	0.2099	0.015	-0.357	0.384	172	1.0341	0.3146	0.372859	0.2464	-0.2121	0.616	0.4589	0.238	-0.145	0.641	62	1.8043	0.0771	0.10727	0.5897	0.0366	0.8663	1.2638	0.472	-0.071	1.078	84	0.0661	0.084608	0.5	0.0255	0.7906		1.1827	0.56	-0.214	1.499	3096	0.0378	0.1008	0.2132	0.0155
FPN-VIS Distance	283	2.7303	0.0051	0.0233143	0.6125	0.2667	0.8186	10.8455	0.585	0.166	1.02	202	1.9466	0.0522	0.0879158	0.4638	0.0351	0.7483	3.2809	0.475	0.068	0.91	76	2.9025	0.0015	0.006	0.9487	0.8269	0.9855	25.8813	1.276	0.346	2.257	91	0.0211	0.0306909	0.625	0.2063	0.8502		1.9143	0.697	-0.078	1.684	3209	0.0121	0.05376	0.2574	0.0623
DMN-VIS Distance	262	2.1969	0.0272	0.09344	0.4929	0.0998	0.7529	3.642	0.474	0.081	0.88	195	1.7337	0.0858	0.130743	0.413	-0.0277	0.7193	1.8032	0.419	0.002	0.873	77	2.981	0.001	0.00533333	0.9744	0.9106	0.9928	56.1961	1.472	0.51	2.655	97	0.0068	0.0114526	0.7321	0.3881	0.8971		3.068	0.858	0.025	1.87	3024	0.0716	0.1518	0.185	-0.0139
DAN-SMN Distance	112	-1.6128	0.1105	0.233	-0.3618	-0.6744	0.0607	1.2105	-0.352	-0.751	0.034	223	2.5853	0.0083	0.0156235	0.6159	0.2463	0.8291	15.2904	0.651	0.198	1.128	73	2.6672	0.0049	0.0096	0.8718	0.6043	0.9627	20.0009	0.984	0.287	1.765	106	0.0009	0.0024	0.8929	0.7221	0.9611		6.1584	0.994	0.13	1.942	2836	0.2786	0.440229	0.1113	-0.089
VAN-SMN Distance	204	0.7238	0.4834	0.644533	0.1624	-0.2691	0.5396	0.3313	0.172	-0.199	0.552	139	0.0304	0.9881	0.9881	0.0072	-0.4299	0.4416	0.2188	0.034	-0.341	0.435	51	0.9414	0.3804	0.419752	0.3077	-0.3119	0.7437	0.4766	0.272	-0.264	0.83	109	0.0005	0.002	0.9464	0.8545	0.9809		6.9154	1.072	0.139	2.097	3518	0.0002	0.00213333	0.3785	0.1948
LIM-SMN Distance	189	0.3429	0.7454	0.7454	0.0769	-0.3475	0.4752	0.2396	0.091	-0.277	0.451	163	0.7604	0.4634	0.511338	0.1812	-0.2764	0.5718	0.3844	0.201	-0.191	0.604	59	1.5689	0.1294	0.165632	0.5128	-0.0739	0.8358	1.1681	0.46	-0.095	1.051	105	0.0012	0.00274286	0.875	0.6806	0.9543		5.1921	0.954	0.108	1.952	3100	0.0364	0.1008	0.2147	0.0172
FPN-SMN Distance	196	0.5207	0.6171	0.680938	0.1168	-0.3116	0.5058	0.2336	0.095	-0.268	0.458	194	1.7032	0.0918	0.133527	0.4058	-0.0364	0.7151	1.3082	0.391	-0.026	0.823	76	2.9025	0.0015	0.006	0.9487	0.8269	0.9855	44.9312	1.249	0.417	2.282	110	0.0003	0.002	0.9643	0.9014	0.9873		9.7673	1.132	0.214	2.141	3315	0.0036	0.0229333	0.299	0.107
DMN-SMN Distance	200	0.6223	0.5483	0.674831	0.1396	-0.2906	0.5228	0.2773	0.14	-0.217	0.496	220	2.494	0.0112	0.0199111	0.5942	0.2138	0.8181	22.527	0.634	0.214	1.086	74	2.7456	0.0034	0.00777143	0.8974	0.6741	0.9704	23.9492	1.103	0.338	1.914	109	0.0005	0.002	0.9464	0.8545	0.9809		9.7395	1.113	0.191	2.112	3028	0.0692	0.1518	0.1865	-0.0122
VAN-DAN Distance	77	-2.5017	0.011	0.044	-0.5613	-0.7911	-0.1925	10.1415	-0.576	-1.007	-0.154	189	1.5512	0.1262	0.175583	0.3696	-0.0789	0.6936	0.9468	0.341	-0.064	0.77	53	1.0983	0.3013	0.357096	0.359	-0.2589	0.7684	0.6372	0.333	-0.187	0.893	82	0.0883	0.104652	0.4643	-0.0211	0.7725		0.9006	0.487	-0.265	1.371	2087	0.0759	0.1518	-0.1822	-0.3673
LIM-DAN Distance	207	0.8	0.4374	0.644533	0.1795	-0.2527	0.5519	0.2704	0.131	-0.234	0.508	228	2.7373	0.0049	0.0098	0.6522	0.3024	0.8472	33.605	0.707	0.265	1.185	30	-0.706	0.5186	0.553173	-0.2308	-0.7042	0.3848	0.4372	-0.23	-0.795	0.298	96	0.0083	0.0126476	0.7143	0.3558	0.8895		2.3825	0.789	-0.061	1.82	2425	0.6288	0.718629	-0.0498	-0.2457
FPN-DAN Distance	196	0.5207	0.6171	0.680938	0.1168	-0.3116	0.5058	0.2347	0.067	-0.308	0.42	159	0.6387	0.5399	0.575893	0.1522	-0.3037	0.5514	0.3007	0.159	-0.232	0.558	65	2.0396	0.0425	0.068	0.6667	0.1626	0.8948	3.3124	0.646	0.053	1.31	107	0.0007	0.00224	0.9107	0.7649	0.9677		7.041	1.064	0.138	2.066	3009	0.0811	0.152659	0.1791	-0.0199
DMN-DAN Distance	150	-0.6476	0.5317	0.674831	-0.1453	-0.527	0.2852	0.2621	-0.122	-0.494	0.248	259	3.6802	4.9353e-05	0.000225614	0.8768	0.7138	0.9497	862.732	1.111	0.579	1.683	74	2.7456	0.0034	0.00777143	0.8974	0.6741	0.9704	23.5666	1.181	0.337	2.172	110	0.0003	0.002	0.9643	0.9014	0.9873		7.9436	1.116	0.159	2.152	2518.5	0.8996	0.8996	-0.0131	-0.2109
LIM-VAN Distance	321	3.6954	6.032e-05	0.000643413	0.8291	0.6324	0.9253	1439.09	1.074	0.581	1.555	262	3.7715	2.6226e-05	0.000139872	0.8986	0.7606	0.9589	386.738	1.287	0.648	1.966	63	1.8827	0.064	0.0975238	0.6154	0.0768	0.876	1.9648	0.579	-0.007	1.218	101	0.0029	0.00545882	0.8036	0.5261	0.9264		3.1984	0.869	0.009	1.867	2703	0.5652	0.695631	0.0592	-0.1408
FPN-VAN Distance	241	1.6636	0.0993	0.233	0.3732	-0.0475	0.6815	1.1429	0.353	-0.016	0.742	276	4.1973	2.3842e-07	7.62944e-06	1	1	1	2436.83	3.371	1.28	4.405	77	2.981	0.001	0.00533333	0.9744	0.9106	0.9928	151.929	1.567	0.621	2.759	106	0.0009	0.0024	0.8929	0.7221	0.9611		6.6455	1.045	0.135	2.071	2835	0.2803	0.440229	0.1109	-0.0894
DMN-VAN Distance	322	3.7208	5.1647e-05	0.000643413	0.8348	0.6434	0.9279	638.126	1.09	0.596	1.599	273	4.106	1.1921e-06	1.90736e-05	0.9783	0.9456	0.9914	577.811	1.794	0.939	2.518	77	2.981	0.001	0.00533333	0.9744	0.9106	0.9928	149.263	1.504	0.579	2.89	111	0.0003	0.002	0.9821	0.9499	0.9937		10.9331	1.157	0.218	2.18	2660	0.6812	0.751669	0.0423	-0.1573
FPN-LIM Distance	286	2.8065	0.0039	0.0208	0.6296	0.2923	0.8276	25.7744	0.652	0.245	1.087	233	2.8894	0.0027	0.00664615	0.6884	0.3609	0.8648	26.1596	0.744	0.277	1.236	39	0	1	1	0	-0.5653	0.5653	0.2924	-0.035	-0.569	0.463	69	0.4035	0.4304	0.2321	-0.2797	0.6412		0.5479	0.274	-0.462	1.106	2412	0.594	0.704	-0.0549	-0.2504
DMN-LIM Distance	205	0.7492	0.4678	0.644533	0.1681	-0.2636	0.5437	0.2889	0.146	-0.217	0.519	262	3.7715	2.6226e-05	0.000139872	0.8986	0.7606	0.9589	260.963	1.256	0.645	1.947	47	0.6276	0.5693	0.587665	0.2051	-0.4075	0.6904	0.3224	0.124	-0.379	0.658	69	0.4035	0.4304	0.2321	-0.2797	0.6412		0.4643	0.158	-0.567	0.936	2188	0.1648	0.292978	-0.1426	-0.3316
DMN-FPN Distance	193	0.4445	0.671	0.715733	0.0997	-0.3272	0.4928	0.2491	0.096	-0.26	0.451	271	4.0452	2.3842e-06	2.54315e-05	0.9638	0.9103	0.9856	6689.94	1.46	0.799	2.435	78	3.0594	0.0005	0.00533333	1	1	1	102.64	2.116	0.707	4.565	109	0.0005	0.002	0.9464	0.8545	0.9809		10.3286	1.104	0.199	2.116	2398.5	0.5588	0.695631	-0.0601	-0.2554
[truncated: 28 more columns]
