# Supplementary material for: Functional geometry of the cortex encodes dimensions of consciousness
Source: Nat Commun. 2023 Jan 5;14:72. doi: 10.1038/s41467-022-35764-7 (PMC9814511; doi:10.1038/s41467-022-35764-7)
Supplement: Supplementary file 6 — Supplementary Data 3 [file 41467_2022_35764_MOESM6_ESM.xlsx]

## Sheet: Sheet1
Measures		Baseline vs. PDS (df=25)				Baseline vs. PGA (df=22)				Baseline vs. KA (df=11)				HC vs. UWS (df=21)				HC vs. SCHZ (df=158)				HC vs. BD (df=163)				HC vs. ADHD (df=153)
		t	p	Cohen's d	BF₁₀	t	p	Cohen's d	BF₁₀	t	p	Cohen's d	BF₁₀	t	p	Cohen's d	BF₁₀	t	p	Cohen's d	BF₁₀	t	p	Cohen's d	BF₁₀	t	p	Cohen's d	BF₁₀
G1 Range	5 Minutes	2.276	0.032	0.446	1.82	4.198	< .001	0.875	84.659	2.676	0.022	0.772	3.193	5.295	< .001	2.399	529.683	2.044	0.043	0.362	1.243	1.813	0.072	0.309	0.814	0.241	0.81	0.045	0.202
	Sparsity 0%	-1.316	0.2	-0.258	0.448	3.361	0.003	0.701	14.389	2.301	0.042	0.664	1.897	3.668	0.001	1.662	21.962	0.625	0.533	0.111	0.226	0.989	0.324	0.169	0.285	0.908	0.365	0.168	0.285
	Sparsity 10%	-0.509	0.615	-0.1	0.233	3.37	0.003	0.703	14.659	2.376	0.037	0.686	2.101	3.884	< .001	1.76	32.938	0.857	0.393	0.152	0.264	1.219	0.225	0.208	0.359	0.845	0.4	0.156	0.271
	Sparsity 20%	0.453	0.655	0.089	0.228	3.542	0.002	0.739	20.922	2.348	0.039	0.678	2.023	4.239	< .001	1.921	65.203	1.067	0.288	0.189	0.317	1.339	0.182	0.228	0.413	0.724	0.47	0.134	0.249
	Sparsity 30%	1.008	0.323	0.198	0.328	3.713	0.001	0.774	29.953	2.366	0.037	0.683	2.072	4.603	< .001	2.086	133.435	1.195	0.234	0.212	0.361	1.544	0.125	0.263	0.54	0.739	0.461	0.137	0.252
	Sparsity 40%	0.675	0.506	0.132	0.255	3.782	0.001	0.789	34.677	2.391	0.036	0.69	2.145	4.849	< .001	2.198	217.613	1.277	0.203	0.226	0.396	1.767	0.079	0.301	0.755	0.822	0.412	0.152	0.267
	Sparsity 50%	0.253	0.802	0.05	0.213	3.599	0.002	0.75	23.583	2.465	0.031	0.712	2.376	4.872	< .001	2.208	227.546	1.441	0.151	0.255	0.484	1.92	0.057	0.327	0.973	0.963	0.337	0.178	0.299
	Sparsity 60%	0.179	0.86	0.035	0.21	3.44	0.002	0.717	16.943	2.566	0.026	0.741	2.735	5.108	< .001	2.315	364.764	1.641	0.103	0.291	0.639	2.036	0.043	0.347	1.198	1.049	0.296	0.194	0.323
	Sparsity 70%	0.372	0.713	0.073	0.221	3.431	0.002	0.715	16.635	2.669	0.022	0.77	3.161	5.533	< .001	2.507	852.613	1.809	0.072	0.32	0.829	2.246	0.026	0.383	1.793	1.025	0.307	0.19	0.316
	Sparsity 80%	0.72	0.478	0.141	0.262	3.449	0.002	0.719	17.249	2.719	0.02	0.785	3.394	5.87	< .001	2.66	1671.57	1.661	0.099	0.294	0.658	2.296	0.023	0.391	1.986	0.645	0.52	0.119	0.237
	Sparsity 90%	4.331	< .001	0.849	136.507	4	< .001	0.834	55.219	2.367	0.037	0.683	2.075	5.66	< .001	2.565	1098.83	2.044	0.043	0.362	1.243	1.813	0.072	0.309	0.814	0.241	0.81	0.045	0.202
	Alpha 0.0	4.166	< .001	0.817	93.479	3.667	0.001	0.765	27.203	2.363	0.038	0.682	2.066	5.615	< .001	2.545	1005.37	2.204	0.029	0.39	1.687	1.822	0.07	0.31	0.825	0.057	0.955	0.01	0.197
	Alpha 0.1	4.199	< .001	0.824	100.82	3.758	0.001	0.784	32.96	2.352	0.038	0.679	2.034	5.633	< .001	2.552	1041.28	2.205	0.029	0.39	1.688	1.819	0.071	0.31	0.821	0.114	0.909	0.021	0.198
	Alpha 0.2	4.245	< .001	0.832	111.959	3.846	< .001	0.802	39.702	2.37	0.037	0.684	2.084	5.649	< .001	2.56	1074.91	2.174	0.031	0.385	1.59	1.82	0.071	0.31	0.823	0.148	0.883	0.027	0.199
	Alpha 0.3	4.313	< .001	0.846	130.939	3.929	< .001	0.819	47.382	2.382	0.036	0.688	2.119	5.654	< .001	2.562	1087.52	2.142	0.034	0.379	1.493	1.817	0.071	0.31	0.818	0.175	0.861	0.032	0.2
	Alpha 0.4	4.328	< .001	0.849	135.709	3.968	< .001	0.827	51.548	2.377	0.037	0.686	2.105	5.656	< .001	2.563	1092.1	2.094	0.038	0.371	1.365	1.813	0.072	0.309	0.813	0.2	0.841	0.037	0.2
	Alpha 0.5	4.331	< .001	0.849	136.507	4	< .001	0.834	55.219	2.367	0.037	0.683	2.075	5.66	< .001	2.565	1098.83	2.044	0.043	0.362	1.243	1.813	0.072	0.309	0.814	0.241	0.81	0.045	0.202
	Alpha 0.6	4.308	< .001	0.845	129.568	4.031	< .001	0.84	59	2.351	0.038	0.679	2.03	5.664	< .001	2.567	1108.63	1.976	0.05	0.35	1.101	1.802	0.073	0.307	0.799	0.271	0.787	0.05	0.203
	Alpha 0.7	4.298	< .001	0.843	126.527	4.044	< .001	0.843	60.7	2.317	0.041	0.669	1.939	5.648	< .001	2.559	1073.84	1.911	0.058	0.338	0.982	1.795	0.075	0.306	0.789	0.307	0.759	0.057	0.205
	Alpha 0.8	4.228	< .001	0.829	107.747	4.054	< .001	0.845	62.064	2.294	0.043	0.662	1.878	5.618	< .001	2.546	1012.06	1.831	0.069	0.324	0.86	1.8	0.074	0.307	0.796	0.337	0.737	0.062	0.207
	Alpha 0.9	4.121	< .001	0.808	84.267	4.068	< .001	0.848	63.926	2.266	0.045	0.654	1.809	5.592	< .001	2.534	961.16	1.756	0.081	0.311	0.762	1.798	0.074	0.306	0.794	0.363	0.717	0.067	0.209
	Alpha 1.0	3.997	< .001	0.784	63.486	4.08	< .001	0.851	65.581	2.248	0.046	0.649	1.766	5.587	< .001	2.532	950.112	1.694	0.092	0.3	0.692	1.803	0.073	0.307	0.8	0.393	0.695	0.073	0.211
G2 Range	5 Minutes	0.655	0.518	0.129	0.252	1.254	0.223	0.262	0.438	5.318	< .001	1.535	132.803	2.155	0.043	0.977	1.858	3.771	< .001	0.668	102.473	0.685	0.494	0.117	0.226	-1.169	0.244	-0.216	0.364
	Sparsity 0%	2.72	0.012	0.533	4.133	6.613	< .001	1.379	15244.6	1.578	0.143	0.456	0.766	-0.142	0.888	-0.064	0.404	2.154	0.033	0.381	1.529	2.132	0.034	0.363	1.434	1.641	0.103	0.304	0.659
	Sparsity 10%	2.383	0.025	0.467	2.199	5.219	< .001	1.088	779.741	0.877	0.399	0.253	0.398	0.774	0.448	0.351	0.494	2.111	0.036	0.374	1.408	1.973	0.05	0.336	1.069	1.54	0.126	0.285	0.571
	Sparsity 20%	1.651	0.111	0.324	0.683	4.356	< .001	0.908	119.063	0.475	0.644	0.137	0.317	1.306	0.206	0.592	0.72	2.024	0.045	0.358	1.199	1.707	0.09	0.291	0.687	1.41	0.161	0.261	0.481
	Sparsity 30%	0.992	0.331	0.195	0.323	3.815	< .001	0.795	37.178	0.063	0.951	0.018	0.288	1.512	0.146	0.685	0.873	1.732	0.085	0.307	0.733	1.219	0.225	0.208	0.359	1.262	0.209	0.234	0.403
	Sparsity 40%	0.814	0.423	0.16	0.28	4.019	< .001	0.838	57.506	0.046	0.964	0.013	0.288	1.507	0.147	0.683	0.868	1.346	0.18	0.238	0.43	0.829	0.409	0.141	0.25	0.986	0.326	0.182	0.305
	Sparsity 50%	0.408	0.686	0.08	0.224	4.382	< .001	0.914	126.12	0.06	0.953	0.017	0.288	2.14	0.044	0.97	1.821	0.992	0.323	0.176	0.295	0.707	0.481	0.12	0.229	0.81	0.419	0.15	0.264
	Sparsity 60%	-0.058	0.954	-0.011	0.208	4.91	< .001	1.024	397.877	0.164	0.873	0.047	0.291	3.409	0.003	1.545	13.698	0.889	0.375	0.157	0.271	0.816	0.416	0.139	0.247	0.863	0.389	0.16	0.275
	Sparsity 70%	-1.912	0.067	-0.375	0.999	4.721	< .001	0.984	263.828	0.484	0.638	0.14	0.318	3.432	0.003	1.555	14.265	0.761	0.448	0.135	0.246	1.284	0.201	0.219	0.387	1.202	0.231	0.222	0.377
	Sparsity 80%	-2.424	0.023	-0.475	2.369	1.136	0.268	0.237	0.388	2.225	0.048	0.642	1.713	-2.161	0.042	-0.979	1.874	2.331	0.021	0.413	2.18	1.485	0.139	0.253	0.498	0.098	0.922	0.018	0.198
	Sparsity 90%	1.007	0.323	0.198	0.328	1.495	0.149	0.312	0.579	5.17	< .001	1.493	109.209	1.395	0.178	0.632	0.78	3.771	< .001	0.668	102.473	0.685	0.494	0.117	0.226	-1.169	0.244	-0.216	0.364
	Alpha 0.0	0.869	0.393	0.17	0.292	1.562	0.133	0.326	0.63	4.937	< .001	1.425	79.852	1.361	0.188	0.617	0.756	3.663	< .001	0.649	72.387	0.567	0.572	0.097	0.211	-1.208	0.229	-0.224	0.379
	Alpha 0.1	0.893	0.38	0.175	0.297	1.545	0.137	0.322	0.617	5.002	< .001	1.444	87.124	1.372	0.185	0.622	0.764	3.689	< .001	0.653	78.65	0.593	0.554	0.101	0.214	-1.2	0.232	-0.222	0.376
	Alpha 0.2	0.92	0.366	0.18	0.304	1.529	0.141	0.319	0.604	5.069	< .001	1.463	95.371	1.381	0.182	0.626	0.77	3.714	< .001	0.658	85.076	0.619	0.537	0.105	0.218	-1.191	0.236	-0.22	0.372
	Alpha 0.3	0.951	0.351	0.186	0.312	1.513	0.145	0.315	0.592	5.132	< .001	1.481	103.759	1.385	0.18	0.628	0.773	3.735	< .001	0.661	91.104	0.642	0.522	0.109	0.22	-1.183	0.239	-0.219	0.369
	Alpha 0.4	0.98	0.336	0.192	0.32	1.501	0.148	0.313	0.584	5.159	< .001	1.489	107.567	1.39	0.179	0.63	0.776	3.755	< .001	0.665	97.06	0.664	0.508	0.113	0.223	-1.176	0.242	-0.218	0.366
	Alpha 0.5	1.007	0.323	0.198	0.328	1.495	0.149	0.312	0.579	5.17	< .001	1.493	109.209	1.395	0.178	0.632	0.78	3.771	< .001	0.668	102.473	0.685	0.494	0.117	0.226	-1.169	0.244	-0.216	0.364
	Alpha 0.6	1.035	0.311	0.203	0.336	1.489	0.151	0.311	0.575	5.178	< .001	1.495	110.364	1.4	0.176	0.634	0.783	3.786	< .001	0.67	107.385	0.706	0.481	0.12	0.229	-1.161	0.247	-0.215	0.361
	Alpha 0.7	1.061	0.299	0.208	0.344	1.485	0.152	0.31	0.572	5.183	< .001	1.496	111.106	1.406	0.174	0.637	0.788	3.799	< .001	0.673	112.147	0.726	0.469	0.124	0.232	-1.153	0.251	-0.213	0.358
	Alpha 0.8	1.088	0.287	0.213	0.353	1.48	0.153	0.309	0.568	5.186	< .001	1.497	111.469	1.412	0.172	0.64	0.793	3.811	< .001	0.675	116.692	0.745	0.458	0.127	0.235	-1.15	0.252	-0.213	0.357
	Alpha 0.9	1.116	0.275	0.219	0.363	1.474	0.155	0.307	0.564	5.187	< .001	1.497	111.599	1.419	0.17	0.643	0.798	3.823	< .001	0.677	121.118	0.762	0.447	0.13	0.238	-1.15	0.252	-0.213	0.357
	Alpha 1.0	1.141	0.265	0.224	0.372	1.469	0.156	0.306	0.561	5.185	< .001	1.497	111.38	1.426	0.169	0.646	0.803	3.833	< .001	0.679	125.158	0.778	0.437	0.133	0.241	-1.149	0.252	-0.213	0.356
G3 Range	5 Minutes	-0.079	0.937	-0.016	0.208	6.393	< .001	1.333	9622.65	1.744	0.109	0.503	0.928	2.421	0.025	1.097	2.698	0.788	0.432	0.14	0.251	-0.241	0.81	-0.041	0.188	0.616	0.539	0.114	0.234
	Sparsity 0%	0.522	0.606	0.102	0.235	0.121	0.905	0.025	0.22	-0.701	0.498	-0.202	0.355	-3.487	0.002	-1.58	15.775	0.136	0.892	0.024	0.191	-0.584	0.56	-0.1	0.213	-0.05	0.96	-0.009	0.197
	Sparsity 10%	1.681	0.105	0.33	0.712	-0.272	0.788	-0.057	0.226	-0.404	0.694	-0.117	0.309	-3.518	0.002	-1.594	16.67	0.441	0.659	0.078	0.207	-0.025	0.98	-0.004	0.183	0.044	0.965	0.008	0.197
	Sparsity 20%	2.325	0.029	0.456	1.982	-0.231	0.819	-0.048	0.224	0.017	0.986	0.005	0.287	-2.771	0.011	-1.256	4.617	0.297	0.767	0.053	0.197	0.111	0.912	0.019	0.184	0.144	0.885	0.027	0.199
	Sparsity 30%	2.461	0.021	0.483	2.532	-0.097	0.923	-0.02	0.22	0.467	0.65	0.135	0.316	-1.908	0.07	-0.864	1.354	0.064	0.949	0.011	0.189	-0.041	0.967	-0.007	0.183	0.157	0.876	0.029	0.199
	Sparsity 40%	2.13	0.043	0.418	1.417	-0.262	0.796	-0.055	0.226	0.681	0.51	0.197	0.35	-2.192	0.04	-0.993	1.953	0.473	0.637	0.084	0.209	0.007	0.994	0.001	0.183	0.007	0.995	0.001	0.197
	Sparsity 50%	2.451	0.022	0.481	2.488	-0.35	0.73	-0.073	0.231	1.174	0.265	0.339	0.507	-2.758	0.012	-1.25	4.519	0.87	0.386	0.154	0.267	0.201	0.841	0.034	0.186	-0.294	0.769	-0.054	0.205
	Sparsity 60%	3.036	0.006	0.595	7.796	0.048	0.962	0.01	0.219	1.921	0.081	0.555	1.153	-2.589	0.017	-1.173	3.469	1.066	0.288	0.189	0.317	0.116	0.908	0.02	0.184	-0.594	0.554	-0.11	0.231
	Sparsity 70%	4.828	< .001	0.947	434.262	1.191	0.246	0.248	0.41	3.183	0.009	0.919	6.615	-1.642	0.115	-0.744	0.999	1.318	0.189	0.233	0.415	-0.108	0.914	-0.018	0.184	-0.867	0.387	-0.161	0.276
	Sparsity 80%	4.113	< .001	0.807	82.671	5.402	< .001	1.126	1161.67	2.165	0.053	0.625	1.581	0.688	0.499	0.312	0.473	1.789	0.076	0.317	0.802	-0.242	0.809	-0.041	0.188	-0.442	0.659	-0.082	0.215
	Sparsity 90%	-1.227	0.231	-0.241	0.406	5.494	< .001	1.146	1416.79	1.204	0.254	0.348	0.521	2.654	0.015	1.203	3.837	0.788	0.432	0.14	0.251	-0.241	0.81	-0.041	0.188	0.616	0.539	0.114	0.234
	Alpha 0.0	-1.242	0.226	-0.244	0.413	5.507	< .001	1.148	1458.05	1.198	0.256	0.346	0.518	2.643	0.015	1.197	3.768	0.735	0.463	0.13	0.242	-0.261	0.794	-0.045	0.188	0.609	0.543	0.113	0.233
	Alpha 0.1	-1.239	0.227	-0.243	0.412	5.504	< .001	1.148	1448.49	1.2	0.255	0.346	0.519	2.645	0.015	1.198	3.781	0.746	0.457	0.132	0.243	-0.257	0.798	-0.044	0.188	0.611	0.542	0.113	0.233
	Alpha 0.2	-1.236	0.228	-0.242	0.41	5.502	< .001	1.147	1441.84	1.201	0.255	0.347	0.52	2.647	0.015	1.2	3.796	0.756	0.451	0.134	0.245	-0.254	0.8	-0.043	0.188	0.611	0.542	0.113	0.233
	Alpha 0.3	-1.233	0.229	-0.242	0.409	5.5	< .001	1.147	1434.1	1.203	0.254	0.347	0.52	2.649	0.015	1.201	3.808	0.766	0.445	0.136	0.247	-0.25	0.803	-0.043	0.188	0.613	0.541	0.113	0.233
	Alpha 0.4	-1.23	0.23	-0.241	0.408	5.497	< .001	1.146	1425.15	1.204	0.254	0.348	0.521	2.652	0.015	1.202	3.821	0.777	0.438	0.138	0.249	-0.245	0.806	-0.042	0.188	0.614	0.54	0.114	0.233
	Alpha 0.5	-1.227	0.231	-0.241	0.406	5.494	< .001	1.146	1416.79	1.204	0.254	0.348	0.521	2.654	0.015	1.203	3.837	0.788	0.432	0.14	0.251	-0.241	0.81	-0.041	0.188	0.616	0.539	0.114	0.234
	Alpha 0.6	-1.224	0.233	-0.24	0.405	5.491	< .001	1.145	1406.69	1.204	0.254	0.347	0.521	2.656	0.015	1.204	3.849	0.799	0.425	0.141	0.253	-0.237	0.813	-0.04	0.187	0.617	0.538	0.114	0.234
	Alpha 0.7	-1.22	0.234	-0.239	0.403	5.487	< .001	1.144	1395.96	1.204	0.254	0.347	0.521	2.659	0.015	1.205	3.865	0.809	0.42	0.143	0.255	-0.232	0.817	-0.04	0.187	0.619	0.537	0.115	0.234
	Alpha 0.8	-1.216	0.235	-0.239	0.402	5.484	< .001	1.143	1386.17	1.204	0.254	0.347	0.521	2.661	0.015	1.206	3.877	0.819	0.414	0.145	0.256	-0.228	0.82	-0.039	0.187	0.621	0.535	0.115	0.234
	Alpha 0.9	-1.21	0.237	-0.237	0.399	5.479	< .001	1.143	1372.7	1.274	0.229	0.368	0.557	2.663	0.015	1.207	3.889	0.829	0.408	0.147	0.258	-0.223	0.824	-0.038	0.187	0.589	0.557	0.109	0.23
	Alpha 1.0	-1.207	0.239	-0.237	0.398	5.476	< .001	1.142	1362.78	1.274	0.229	0.368	0.557	2.665	0.014	1.208	3.905	0.838	0.403	0.148	0.26	-0.218	0.827	-0.037	0.187	0.591	0.555	0.109	0.23
DMN-VAN Distance	5 Minutes	4.469	< .001	0.876	187.919	7.158	< .001	1.493	46491.9	5.403	< .001	1.56	148.379	4.869	< .001	2.206	226.169	0.541	0.589	0.096	0.216	0.961	0.338	0.164	0.278	-0.057	0.955	-0.011	0.197
	Sparsity 0%	1.692	0.103	0.332	0.722	4.152	< .001	0.866	76.638	3.788	0.003	1.094	15.918	2.952	0.008	1.338	6.2	0.355	0.723	0.063	0.2	0.863	0.39	0.147	0.257	0.706	0.481	0.131	0.246
	Sparsity 10%	2.227	0.035	0.437	1.672	4.274	< .001	0.891	99.605	4.072	0.002	1.175	23.907	3.205	0.004	1.453	9.547	0.356	0.723	0.063	0.2	0.812	0.418	0.138	0.247	0.51	0.611	0.094	0.221
	Sparsity 20%	3.053	0.005	0.599	8.07	4.538	< .001	0.946	176.843	4.366	0.001	1.26	36.246	3.479	0.002	1.577	15.547	0.395	0.693	0.07	0.203	0.845	0.399	0.144	0.253	0.364	0.716	0.067	0.209
	Sparsity 30%	3.625	0.001	0.711	27.536	4.841	< .001	1.009	342.707	4.55	< .001	1.313	46.89	3.674	0.001	1.665	22.209	0.412	0.681	0.073	0.204	0.873	0.384	0.149	0.259	0.281	0.779	0.052	0.204
	Sparsity 40%	3.683	0.001	0.722	31.279	5.03	< .001	1.049	517.191	4.633	< .001	1.337	52.616	3.788	0.001	1.716	27.486	0.45	0.654	0.08	0.207	0.886	0.377	0.151	0.261	0.257	0.797	0.048	0.203
	Sparsity 50%	3.436	0.002	0.674	18.195	5.063	< .001	1.056	555.626	4.665	< .001	1.347	54.982	3.856	< .001	1.747	31.256	0.473	0.637	0.084	0.209	0.851	0.396	0.145	0.254	0.26	0.795	0.048	0.203
	Sparsity 60%	3.237	0.003	0.635	11.872	5.068	< .001	1.057	561.836	4.717	< .001	1.362	59.085	3.92	< .001	1.777	35.319	0.502	0.616	0.089	0.212	0.826	0.41	0.141	0.249	0.235	0.815	0.043	0.202
	Sparsity 70%	3.431	0.002	0.673	17.981	5.239	< .001	1.092	814.324	4.84	< .001	1.397	69.947	4.058	< .001	1.839	45.971	0.54	0.59	0.096	0.216	0.843	0.4	0.144	0.253	0.183	0.855	0.034	0.2
	Sparsity 80%	4.399	< .001	0.863	160.1	5.665	< .001	1.181	2047.77	5.011	< .001	1.447	88.263	4.274	< .001	1.937	69.783	0.503	0.616	0.089	0.212	0.84	0.402	0.143	0.252	0.051	0.959	0.009	0.197
	Sparsity 90%	6.109	< .001	1.198	8643.84	6.786	< .001	1.415	21764.6	5.234	< .001	1.511	118.772	4.574	< .001	2.073	125.867	0.541	0.589	0.096	0.216	0.961	0.338	0.164	0.278	-0.057	0.955	-0.011	0.197
	Alpha 0.0	6.089	< .001	1.194	8253.68	6.761	< .001	1.41	20672.4	5.21	< .001	1.504	115.132	4.548	< .001	2.061	119.611	0.536	0.593	0.095	0.215	0.955	0.341	0.163	0.277	-0.048	0.962	-0.009	0.197
	Alpha 0.1	6.093	< .001	1.195	8331.76	6.765	< .001	1.411	20877.5	5.215	< .001	1.505	115.842	4.553	< .001	2.063	120.834	0.537	0.592	0.095	0.216	0.956	0.341	0.163	0.277	-0.05	0.961	-0.009	0.197
	Alpha 0.2	6.097	< .001	1.196	8405.11	6.771	< .001	1.412	21097.8	5.219	< .001	1.507	116.574	4.558	< .001	2.066	122.069	0.538	0.591	0.095	0.216	0.957	0.34	0.163	0.277	-0.051	0.959	-0.01	0.197
	Alpha 0.3	6.101	< .001	1.196	8484.83	6.776	< .001	1.413	21317	5.224	< .001	1.508	117.295	4.563	< .001	2.068	123.322	0.539	0.591	0.095	0.216	0.958	0.339	0.163	0.278	-0.053	0.958	-0.01	0.197
	Alpha 0.4	6.105	< .001	1.197	8563.04	6.781	< .001	1.414	21536.3	5.229	< .001	1.509	118.045	4.569	< .001	2.07	124.581	0.54	0.59	0.096	0.216	0.96	0.339	0.164	0.278	-0.055	0.956	-0.01	0.197
	Alpha 0.5	6.109	< .001	1.198	8643.84	6.786	< .001	1.415	21764.6	5.234	< .001	1.511	118.772	4.574	< .001	2.073	125.867	0.541	0.589	0.096	0.216	0.961	0.338	0.164	0.278	-0.057	0.955	-0.011	0.197
	Alpha 0.6	6.113	< .001	1.199	8727.43	6.791	< .001	1.416	21996.1	5.238	< .001	1.512	119.526	4.579	< .001	2.075	127.157	0.542	0.588	0.096	0.216	0.962	0.337	0.164	0.279	-0.059	0.953	-0.011	0.197
	Alpha 0.7	6.117	< .001	1.2	8807.91	6.796	< .001	1.417	22235.8	5.243	< .001	1.514	120.286	4.584	< .001	2.077	128.458	0.543	0.588	0.096	0.216	0.964	0.337	0.164	0.279	-0.061	0.952	-0.011	0.197
	Alpha 0.8	6.121	< .001	1.2	8891.48	6.801	< .001	1.418	22474	5.248	< .001	1.515	121.043	4.589	< .001	2.08	129.786	0.544	0.587	0.096	0.216	0.965	0.336	0.164	0.279	-0.063	0.95	-0.012	0.197
	Alpha 0.9	6.123	< .001	1.201	8937.58	6.807	< .001	1.419	22725.8	5.25	< .001	1.516	121.394	4.594	< .001	2.082	131.115	0.545	0.587	0.096	0.216	0.966	0.335	0.165	0.28	-0.064	0.949	-0.012	0.197
	Alpha 1.0	6.128	< .001	1.202	9027.55	6.812	< .001	1.42	22971.3	5.255	< .001	1.517	122.17	4.6	< .001	2.084	132.474	0.546	0.586	0.097	0.216	0.968	0.335	0.165	0.28	-0.066	0.948	-0.012	0.197
