# Supplementary material for: Functional geometry of the cortex encodes dimensions of consciousness
Source: Nat Commun. 2023 Jan 5;14:72. doi: 10.1038/s41467-022-35764-7 (PMC9814511; doi:10.1038/s41467-022-35764-7)
Supplement: Supplementary file 8 — Source Data [file 41467_2022_35764_MOESM8_ESM.zip]

Archive with 18 entries (17 files):
- Source_Data/
- __MACOSX/._Source_Data
- Source_Data/Supplementary Figure3.xlsx
- __MACOSX/Source_Data/._Supplementary Figure3.xlsx
- Source_Data/Supplementary Figure2.xlsx
- __MACOSX/Source_Data/._Supplementary Figure2.xlsx
- Source_Data/Figure6.xlsx
- __MACOSX/Source_Data/._Figure6.xlsx
- Source_Data/Supplementary Figure4.xlsx
- __MACOSX/Source_Data/._Supplementary Figure4.xlsx
- Source_Data/Figure4.xlsx
- __MACOSX/Source_Data/._Figure4.xlsx
- Source_Data/Figure5.xlsx
- __MACOSX/Source_Data/._Figure5.xlsx
- Source_Data/Figure2.xlsx
- __MACOSX/Source_Data/._Figure2.xlsx
- Source_Data/Figure3.xlsx
- __MACOSX/Source_Data/._Figure3.xlsx
