# Supplementary material for: Functional geometry of the cortex encodes dimensions of consciousness
Source: Nat Commun. 2023 Jan 5;14:72. doi: 10.1038/s41467-022-35764-7 (PMC9814511; doi:10.1038/s41467-022-35764-7)
Supplement: Supplementary file 8 — Source Data [file 41467_2022_35764_MOESM8_ESM.zip › Source_Data/Supplementary Figure3.xlsx]

## Sheet: VIS-SMN
BL_PDS	PDS	BL_PGA	PGA	BL_KA	KA	HC_UWS	UWS	HC	SCHZ	BD	ADHD
0.020867	0.01357	0.011082	0.010019	0.023398	0.010665	0.005923	0.011294	0.021755	0.018803	0.0215	0.020313
0.01414	0.022624	0.006552	0.005795	0.012474	0.017679	0.011173	0.006956	0.010322	0.017078	0.009793	0.020323
0.005916	0.022041	0.013408	0.014108	0.014958	0.001636	0.008512	0.002245	0.01269	0.012039	0.009161	0.011832
0.023564	0.013259	0.008087	0.009831	0.018661	0.012566	0.00916	0.006956	0.028144	0.015914	0.009398	0.02728
0.014832	0.014464	0.011029	0.005059	0.016218	0.005038	0.020486	0.010288	0.02215	0.009493	0.020361	0.011719
0.016502	0.020689	0.007438	0.011114	0.032374	0.020298	0.012154	0.003782	0.014067	0.009221	0.004278	0.018582
0.020255	0.028826	0.003743	0.004572	0.010268	0.002528	0.012241	0.02312	0.013373	0.006462	0.016447	0.013695
0.014207	0.020101	0.009703	0.003308	0.014626	0.01628	0.011874		0.007989	0.002178	0.011366	0.007754
0.025619	0.031819	0.011947	0.016111	0.012516	0.003217	0.01537		0.01812	0.004909	0.017569	0.003525
0.01717	0.019337	0.004836	0.005896	0.030773	0.006796	0.018398		0.022978	0.007878	0.02538	0.018622
0.019501	0.027656	0.005827	0.017227	0.033626	0.022052	0.008688		0.017546	0.012344	0.010237	0.006955
0.023633	0.016501	0.003572	0.008155	0.015881	0.013075	0.008274		0.024697	0.014944	0.01455	0.009516
0.032026	0.030295	0.013328	0.013909			0.006421		0.024801	0.013329	0.013821	0.011969
0.022549	0.037703	0.00738	0.016149			0.015316		0.017892	0.017058	0.00322	0.018886
0.0284	0.016675	0.046496	0.014062			0.015187		0.018831	0.017752	0.030351	0.014233
0.027947	0.01002	0.009105	0.008518			0.019906		0.018127	0.004831	0.019957	0.015354
0.008992	0.029487	0.005653	0.015421					0.017561	0.014023	0.016111	0.021571
0.011886	0.005356	0.015211	0.007413					0.015422	0.004202	0.004261	0.033436
0.015894	0.024176	0.006481	0.009665					0.007399	0.0088	0.025211	0.019595
0.026904	0.018135	0.018905	0.016648					0.017881	0.004447	0.014559	0.014502
0.01699	0.019528	0.010817	0.016499					0.015356	0.009615	0.020689	0.015532
0.026747	0.040009	0.011838	0.006783					0.016527	0.011756	0.032195	0.014581
0.026727	0.027703	0.039132	0.014713					0.013576	0.019803	0.03443	0.044295
0.015825	0.015109							0.009756	0.016448	0.011	0.007496
0.015498	0.013623							0.003732	0.018035	0.012922	0.014452
0.028799	0.027138							0.025624	0.00536	0.022182	0.033925
								0.012867	0.010054	0.021738	0.004321
								0.019683	0.014513	0.007049	0.021965
								0.009272	0.010779	0.02131	0.03393
								0.029092	0.007197	0.006068	0.011839
								0.017894	0.004379	0.022216	0.017029
								0.013633	0.013173	0.015423	0.032757
								0.008454	0.010538	0.019839	0.00845
								0.004943	0.031488	0.008004	0.023413
								0.008133	0.027506	0.019301	0.013552
								0.01446	0.021322	0.01735	0.009656
								0.018334	0.011324	0.016704	0.018357
								0.009791	0.014832	0.010473	0.00979
								0.02223	0.005292	0.021306	0.015303
								0.027823	0.01075	0.01581
								0.013972	0.015555	0.026092
								0.009952	0.010421	0.003429
								0.032553	0.006531	0.014208
								0.007335	0.009403	0.013495
								0.020298		0.02399
								0.015515		0.006164
								0.019304		0.008789
								0.019042		0.019767
								0.007848		0.007039
								0.015099
								0.048514
								0.031147
								0.034726
								0.010094
								0.016335
								0.009452
								0.017805
								0.012315
								0.007124
								0.008655
								0.034963
								0.025259
								0.016682
								0.004931
								0.008837
								0.020026
								0.018256
								0.00823
								0.021123
								0.022924
								0.01888
								0.009262
								0.015776
								0.011161
								0.010737
								0.025137
								0.009271
								0.015924
								0.011676
								0.021788
								0.006006
								0.006695
								0.025211
								0.014368
								0.018212
								0.011119
								0.014919
								0.018092
								0.007172
								0.030099
								0.019603
								0.022327
								0.022734
								0.020071
								0.008055
								0.009311
								0.021625
								0.015278
								0.010093
								0.03006
								0.013505
								0.026244
								0.025721
								0.009523
								0.015439
								0.018651
								0.034908
								0.02177
								0.015659
								0.029612
								0.013663
								0.015811
								0.026346
								0.008959
								0.008399
								0.014536

## Sheet: VIS-DAN
BL_PDS	PDS	BL_PGA	PGA	BL_KA	KA	HC_UWS	UWS	HC	SCHZ	BD	ADHD
0.012544	0.020486	0.011179	0.004712	0.013166	0.00346	0.008462	0.013412	0.011869	0.00958	0.014656	0.010386
0.005637	0.01063	0.007678	0.003396	0.00936	0.012526	0.008602	0.00329	0.01167	0.017745	0.01238	0.00432
0.007622	0.009141	0.009446	0.007593	0.011297	0.001426	0.008636	0.00198	0.005967	0.010947	0.008854	0.00587
0.013297	0.003199	0.006013	0.004816	0.012422	0.008439	0.012987	0.00329	0.017388	0.008013	0.012834	0.008881
0.006264	0.005359	0.003496	0.002224	0.014281	0.002284	0.008571	0.009132	0.011986	0.008454	0.009249	0.010504
0.01422	0.00775	0.006175	0.002789	0.029439	0.017441	0.01532	0.004052	0.00922	0.007561	0.005743	0.010106
0.013976	0.008491	0.009319	0.002434	0.008242	0.001052	0.008352	0.008886	0.005278	0.007875	0.009778	0.003227
0.010124	0.013859	0.00696	0.000772	0.011802	0.015734	0.009577		0.00576	0.003084	0.008152	0.003338
0.011919	0.010548	0.006142	0.009891	0.006925	0.003134	0.009744		0.008532	0.005176	0.011031	0.005333
0.009723	0.009618	0.007622	0.002945	0.011181	0.002537	0.008472		0.01649	0.004686	0.008411	0.005676
0.011661	0.012112	0.010305	0.006673	0.02109	0.011596	0.012562		0.013361	0.01344	0.005261	0.006276
0.025065	0.005536	0.005556	0.004693	0.00619	0.006465	0.015216		0.010714	0.008782	0.010139	0.010032
0.016343	0.011218	0.005712	0.002615			0.01128		0.01674	0.006767	0.004712	0.00911
0.015846	0.011809	0.004186	0.005737			0.019245		0.011115	0.008913	0.001401	0.009629
0.022051	0.009197	0.019341	0.006778			0.008308		0.007038	0.006052	0.009231	0.005386
0.017764	0.002972	0.003464	0.006527			0.008518		0.006349	0.006585	0.011041	0.014449
0.010838	0.010822	0.013118	0.007779					0.005002	0.0059	0.018282	0.006569
0.006433	0.002086	0.009705	0.003241					0.007125	0.003157	0.006448	0.018223
0.006979	0.01575	0.005107	0.00415					0.009069	0.009606	0.003098	0.00969
0.015569	0.007867	0.017946	0.007089					0.011868	0.002942	0.009169	0.003775
0.011912	0.010386	0.014865	0.005713					0.006987	0.007219	0.007801	0.007076
0.015923	0.023237	0.007407	0.001654					0.005946	0.008793	0.005566	0.010562
0.014031	0.01506	0.009588	0.005552					0.009255	0.026254	0.004814	0.015609
0.015361	0.00649							0.00491	0.007359	0.004325	0.00542
0.012332	0.003056							0.003735	0.016877	0.003601	0.007002
0.018061	0.009752							0.013526	0.012167	0.011868	0.024096
								0.004271	0.004901	0.012746	0.005494
								0.014677	0.007033	0.005942	0.006118
								0.004226	0.00479	0.007969	0.018746
								0.012983	0.004353	0.005105	0.002826
								0.009683	0.003137	0.00639	0.004091
								0.010283	0.008563	0.016014	0.016293
								0.007829	0.002023	0.008417	0.005472
								0.002799	0.006794	0.012468	0.006221
								0.008257	0.01014	0.008246	0.012503
								0.008698	0.01415	0.009912	0.010504
								0.007626	0.004109	0.008788	0.008942
								0.010091	0.006027	0.003841	0.005398
								0.00841	0.014212	0.012319	0.014624
								0.010119	0.004499	0.00916
								0.005105	0.005745	0.015103
								0.010175	0.005643	0.011777
								0.0103	0.004504	0.005496
								0.003629	0.005578	0.006969
								0.018414		0.015118
								0.007607		0.011279
								0.011485		0.003352
								0.008844		0.002813
								0.007968		0.004571
								0.005287
								0.016067
								0.015855
								0.006549
								0.010148
								0.018381
								0.010481
								0.011015
								0.00865
								0.008127
								0.012052
								0.013869
								0.011742
								0.00527
								0.007615
								0.007238
								0.011365
								0.009571
								0.010403
								0.014424
								0.008587
								0.020232
								0.006142
								0.011532
								0.007497
								0.005442
								0.009399
								0.006487
								0.010719
								0.006752
								0.005381
								0.004958
								0.005471
								0.007165
								0.003826
								0.006008
								0.003041
								0.006155
								0.0151
								0.004357
								0.005517
								0.00765
								0.008265
								0.005806
								0.003341
								0.002028
								0.006265
								0.015767
								0.007115
								0.005338
								0.011248
								0.005483
								0.012788
								0.010139
								0.003996
								0.001653
								0.010453
								0.009329
								0.011355
								0.004186
								0.011982
								0.009674
								0.011811
								0.007373
								0.010435
								0.005264
								0.011259

## Sheet: VIS-VAN
BL_PDS	PDS	BL_PGA	PGA	BL_KA	KA	HC_UWS	UWS	HC	SCHZ	BD	ADHD
0.022125	0.01671	0.007229	0.007557	0.024219	0.011205	0.005633	0.0065	0.017252	0.015551	0.019084	0.011477
0.010336	0.018811	0.012298	0.003539	0.00654	0.009711	0.012612	0.004419	0.016927	0.01238	0.01185	0.009645
0.009259	0.011569	0.015505	0.008953	0.015751	0.001804	0.008917	0.002872	0.017124	0.013484	0.01201	0.009396
0.024443	0.013446	0.006468	0.006443	0.0146	0.016843	0.014488	0.004419	0.023024	0.012269	0.011792	0.015137
0.012866	0.010396	0.01171	0.00523	0.016559	0.003436	0.015531	0.009076	0.025452	0.009055	0.012933	0.013882
0.020839	0.012349	0.006489	0.005718	0.032434	0.019755	0.018161	0.005027	0.008351	0.010826	0.003784	0.013447
0.028072	0.015652	0.009109	0.004737	0.009459	0.002596	0.012209	0.01685	0.008165	0.01023	0.011506	0.010043
0.019919	0.016791	0.006702	0.002299	0.015092	0.013274	0.01174		0.005018	0.002531	0.013676	0.005055
0.026157	0.026528	0.010291	0.012241	0.012521	0.001757	0.013388		0.017259	0.015003	0.013504	0.009948
0.016513	0.012819	0.004891	0.007403	0.028838	0.008168	0.015302		0.024872	0.005844	0.017775	0.007098
0.01885	0.019524	0.006306	0.012019	0.042232	0.019879	0.015944		0.018558	0.012055	0.010036	0.004855
0.025398	0.013501	0.00121	0.011291	0.018207	0.011246	0.013297		0.020029	0.010894	0.016259	0.009667
0.026511	0.022533	0.015361	0.006786			0.025274		0.027331	0.008817	0.011249	0.009955
0.020583	0.021339	0.007852	0.013127			0.0258		0.014434	0.01107	0.002704	0.010685
0.029015	0.013559	0.029012	0.010357			0.01123		0.01429	0.011461	0.007374	0.009577
0.030878	0.008473	0.007622	0.008475			0.01272		0.014208	0.004626	0.015033	0.017856
0.01493	0.017945	0.012276	0.017581					0.01305	0.010642	0.019286	0.015873
0.013304	0.004073	0.014123	0.004636					0.011152	0.002285	0.003727	0.026406
0.014296	0.015529	0.007299	0.009629					0.007338	0.012117	0.016929	0.015411
0.025666	0.013168	0.021748	0.01706					0.019883	0.002449	0.014648	0.013398
0.019904	0.015227	0.019074	0.00874					0.013311	0.005942	0.01528	0.013507
0.028822	0.030228	0.015629	0.004611					0.00953	0.012168	0.016174	0.011867
0.02234	0.020835	0.024264	0.014438					0.015316	0.017853	0.014268	0.023219
0.021364	0.013315							0.005206	0.019038	0.005182	0.007347
0.0197	0.010512							0.002363	0.016183	0.008228	0.006454
0.024016	0.019598							0.02392	0.006364	0.017214	0.028958
								0.006863	0.00608	0.022933	0.005007
								0.018856	0.00818	0.007233	0.015779
								0.005499	0.007911	0.014254	0.024042
								0.02533	0.003336	0.005509	0.008808
								0.017428	0.004289	0.015805	0.008205
								0.014718	0.010695	0.012081	0.023294
								0.009467	0.008704	0.016852	0.003649
								0.007456	0.022236	0.011182	0.016736
								0.004635	0.018011	0.017232	0.014581
								0.008492	0.019658	0.016885	0.008827
								0.015683	0.006058	0.006271	0.007346
								0.006837	0.014456	0.004211	0.007044
								0.013263	0.01165	0.019176	0.012145
								0.016362	0.007858	0.012482
								0.008245	0.01276	0.022873
								0.014101	0.005306	0.006009
								0.019165	0.005885	0.006257
								0.007155	0.006384	0.012309
								0.023705		0.024883
								0.010701		0.006884
								0.012909		0.005943
								0.02122		0.005747
								0.010676		0.004002
								0.003504
								0.026191
								0.02222
								0.021616
								0.010007
								0.016645
								0.008292
								0.018503
								0.010155
								0.008033
								0.013802
								0.02479
								0.015708
								0.004206
								0.008773
								0.007425
								0.017692
								0.008237
								0.008301
								0.017392
								0.01402
								0.026693
								0.004449
								0.014097
								0.006921
								0.009429
								0.020627
								0.011986
								0.008644
								0.009213
								0.010113
								0.007925
								0.005946
								0.018145
								0.007821
								0.009677
								0.005785
								0.012851
								0.023977
								0.003387
								0.016561
								0.014417
								0.011087
								0.009848
								0.006896
								0.004392
								0.004748
								0.022892
								0.010795
								0.008196
								0.02131
								0.006268
								0.017514
								0.018162
								0.004582
								0.00627
								0.007219
								0.019245
								0.018902
								0.009925
								0.013903
								0.01582
								0.014908
								0.014168
								0.014423
								0.005098
								0.011385

## Sheet: VIS-LIM
BL_PDS	PDS	BL_PGA	PGA	BL_KA	KA	HC_UWS	UWS	HC	SCHZ	BD	ADHD
0.017129	0.014993	0.005241	0.008485	0.005296	0.001554	0.003472	0.007732	0.014162	0.010251	0.016718	0.010129
0.003249	0.01293	0.015069	0.001234	0.001335	0.002478	0.012817	0.001222	0.013903	0.014054	0.008987	0.007887
0.003191	0.010338	0.019338	0.007497	0.014239	0.004568	0.00724	0.0027	0.017962	0.008497	0.013941	0.004562
0.010725	0.002431	0.010472	0.004285	0.007761	0.01916	0.015221	0.001222	0.0207	0.011286	0.014899	0.019242
0.003218	0.003397	0.004483	0.00172	0.0059	0.003501	0.007373	0.014345	0.019627	0.00304	0.009723	0.01404
0.010255	0.008318	0.006276	0.006125	0.024116	0.010462	0.009801	0.001064	0.006941	0.013575	0.007262	0.00854
0.013619	0.00926	0.004349	0.003508	0.00536	0.0016	0.007228	0.012357	0.006542	0.017087	0.006631	0.004859
0.010761	0.012542	0.006466	0.000806	0.00718	0.006964	0.012566		0.005516	0.013497	0.011394	0.006021
0.01269	0.01067	0.002783	0.009854	0.007072	0.00835	0.010556		0.00433	0.008258	0.008543	0.002727
0.009414	0.010307	0.003759	0.006504	0.014692	0.009006	0.00887		0.021997	0.006807	0.006726	0.004052
0.018908	0.017188	0.001818	0.009409	0.020289	0.01182	0.015106		0.017596	0.009667	0.009853	0.005719
0.019331	0.0111	0.000881	0.007657	0.012992	0.009387	0.004506		0.014077	0.008473	0.023133	0.004811
0.012277	0.012759	0.012429	0.003756			0.018564		0.019439	0.012235	0.006956	0.005943
0.012474	0.013172	0.005245	0.010598			0.016158		0.014188	0.01707	0.003248	0.007845
0.014969	0.013897	0.024083	0.006452			0.006828		0.01311	0.004852	0.002885	0.005746
0.009356	0.007647	0.009401	0.005806			0.010479		0.008459	0.004406	0.012764	0.016066
0.01114	0.013578	0.010996	0.011153					0.00457	0.012479	0.014441	0.013056
0.005835	0.002811	0.00704	0.005499					0.01036	0.003987	0.004998	0.017708
0.004738	0.014808	0.00447	0.004468					0.008288	0.004178	0.010844	0.011079
0.018472	0.012306	0.008026	0.010599					0.012329	0.003341	0.008528	0.003623
0.0123	0.010849	0.005821	0.008605					0.01256	0.000976	0.00189	0.010502
0.013659	0.026451	0.010588	0.007452					0.012953	0.004265	0.010995	0.011805
0.013009	0.016042	0.018277	0.01326					0.014536	0.014133	0.007692	0.016243
0.014728	0.010989							0.00768	0.016562	0.004159	0.008753
0.014251	0.011412							0.006806	0.013854	0.010794	0.008524
0.011533	0.01453							0.013385	0.012867	0.01543	0.022217
								0.003926	0.008266	0.015184	0.006237
								0.011914	0.006524	0.01011	0.016999
								0.007806	0.009065	0.006969	0.019553
								0.019021	0.004151	0.00708	0.00503
								0.006444	0.003228	0.009946	0.006305
								0.009869	0.005668	0.005071	0.020447
								0.007918	0.006078	0.013058	0.007058
								0.004234	0.015027	0.006346	0.009291
								0.001339	0.018454	0.004566	0.008722
								0.015184	0.014492	0.010987	0.009844
								0.007204	0.005055	0.01259	0.00558
								0.009433	0.006482	0.004365	0.006144
								0.00875	0.011548	0.01447	0.009741
								0.020742	0.01027	0.009206
								0.006159	0.009178	0.009469
								0.014611	0.005023	0.008713
								0.017093	0.003231	0.006781
								0.004476	0.004619	0.008423
								0.011069		0.01866
								0.009189		0.003551
								0.015232		0.001509
								0.006821		0.008933
								0.014185		0.004835
								0.004497
								0.018673
								0.01535
								0.014093
								0.013159
								0.010967
								0.007904
								0.014338
								0.009019
								0.00733
								0.01032
								0.016669
								0.014618
								0.004802
								0.007835
								0.005519
								0.015938
								0.00694
								0.007515
								0.016746
								0.009897
								0.020618
								0.017916
								0.007424
								0.009903
								0.005108
								0.013717
								0.012483
								0.01246
								0.010851
								0.006383
								0.015571
								0.005972
								0.007833
								0.006843
								0.009611
								0.008951
								0.013008
								0.021114
								0.005231
								0.015649
								0.007229
								0.012834
								0.008508
								0.00412
								0.005014
								0.006121
								0.011966
								0.009361
								0.006823
								0.011493
								0.005415
								0.010039
								0.015506
								0.007564
								0.004849
								0.011164
								0.005241
								0.012959
								0.007503
								0.009658
								0.011579
								0.009557
								0.008309
								0.010471
								0.007326
								0.007842

## Sheet: VIS-FPN
BL_PDS	PDS	BL_PGA	PGA	BL_KA	KA	HC_UWS	UWS	HC	SCHZ	BD	ADHD
0.022414	0.02287	0.009024	0.007961	0.023038	0.011012	0.017085	0.012258	0.015892	0.018007	0.022756	0.013089
0.006444	0.018053	0.019954	0.003706	0.008126	0.009715	0.015889	0.008211	0.016575	0.017921	0.010834	0.008759
0.006647	0.014489	0.025263	0.012034	0.024391	0.005181	0.012772	0.004452	0.016306	0.010084	0.013068	0.009163
0.026033	0.006623	0.007258	0.007043	0.016275	0.016149	0.020116	0.008211	0.022036	0.015754	0.018423	0.014784
0.006478	0.004811	0.010724	0.002541	0.01565	0.002786	0.011519	0.016327	0.034111	0.007767	0.01135	0.016727
0.020213	0.013058	0.005703	0.008077	0.03068	0.019017	0.019978	0.006259	0.012839	0.017095	0.007415	0.012286
0.026182	0.012289	0.013529	0.00631	0.006966	0.002876	0.014192	0.016782	0.010162	0.02486	0.009043	0.006206
0.026103	0.017462	0.010828	0.001868	0.017068	0.013716	0.015031		0.00562	0.003601	0.010442	0.005865
0.017269	0.013983	0.006778	0.012829	0.00823	0.001734	0.020658		0.009365	0.015459	0.016502	0.006048
0.018687	0.014316	0.007593	0.008659	0.021133	0.007815	0.012951		0.023456	0.00799	0.00729	0.007098
0.018605	0.017949	0.00419	0.010854	0.032512	0.019212	0.021398		0.034028	0.016622	0.009724	0.012843
0.030067	0.010176	0.003945	0.010194	0.013328	0.00874	0.01077		0.027696	0.012809	0.02289	0.010286
0.01987	0.022971	0.011428	0.006239			0.027271		0.026706	0.010719	0.011307	0.009425
0.021071	0.020726	0.006291	0.014314			0.027641		0.013243	0.015833	0.003335	0.010837
0.03121	0.013782	0.029921	0.009928			0.010421		0.0116	0.007153	0.006605	0.015371
0.032183	0.006623	0.005505	0.008884			0.012976		0.012117	0.006437	0.013993	0.018031
0.021617	0.020099	0.017769	0.017925					0.008203	0.010796	0.022689	0.015164
0.012762	0.005245	0.01703	0.008332					0.00783	0.00612	0.006188	0.025382
0.011442	0.018607	0.008813	0.009371					0.009702	0.006264	0.012776	0.014673
0.02882	0.017223	0.022403	0.016268					0.016433	0.002935	0.010184	0.008287
0.019961	0.015125	0.015695	0.010332					0.014494	0.003661	0.004791	0.013622
0.031366	0.03067	0.015268	0.007442					0.012424	0.008675	0.015796	0.013337
0.017913	0.021746	0.021462	0.014209					0.012739	0.019943	0.007937	0.01912
0.019367	0.01122							0.006414	0.013189	0.010283	0.008519
0.01519	0.008375							0.00494	0.014069	0.006247	0.015272
0.031052	0.016853							0.022713	0.012078	0.015309	0.025448
								0.00564	0.010998	0.013064	0.004523
								0.012282	0.007962	0.007093	0.015789
								0.011094	0.005586	0.010304	0.022524
								0.018978	0.007132	0.011653	0.005696
								0.010847	0.004383	0.014917	0.010595
								0.013323	0.011967	0.011936	0.033283
								0.020627	0.006137	0.017095	0.009243
								0.006988	0.018152	0.014497	0.016687
								0.007818	0.021693	0.013374	0.015326
								0.018637	0.025175	0.01565	0.012311
								0.009918	0.009348	0.013016	0.008361
								0.011342	0.008764	0.006245	0.008554
								0.017653	0.012	0.018668	0.016058
								0.024242	0.009387	0.016657
								0.007317	0.012724	0.016941
								0.026171	0.007339	0.007108
								0.014234	0.004374	0.003733
								0.004344	0.011896	0.007363
								0.018111		0.020469
								0.015887		0.004072
								0.016091		0.005382
								0.011059		0.012237
								0.016838		0.006954
								0.009157
								0.020613
								0.022376
								0.01708
								0.01316
								0.017813
								0.014288
								0.016086
								0.011398
								0.013527
								0.01289
								0.023332
								0.018208
								0.006493
								0.01319
								0.01048
								0.017179
								0.013149
								0.011011
								0.020283
								0.011586
								0.024148
								0.017059
								0.013503
								0.012261
								0.009198
								0.017407
								0.010273
								0.016755
								0.011589
								0.009189
								0.019094
								0.008456
								0.015581
								0.007537
								0.009927
								0.012228
								0.017975
								0.024903
								0.004125
								0.018723
								0.009384
								0.00812
								0.011647
								0.008348
								0.006096
								0.005682
								0.014559
								0.009175
								0.008576
								0.018209
								0.005252
								0.011899
								0.014853
								0.006599
								0.008074
								0.013898
								0.011812
								0.018782
								0.00957
								0.014561
								0.013733
								0.015172
								0.010305
								0.014878
								0.006626
								0.018576

## Sheet: VIS-DMN
BL_PDS	PDS	BL_PGA	PGA	BL_KA	KA	HC_UWS	UWS	HC	SCHZ	BD	ADHD
0.022849	0.020684	0.014254	0.008019	0.01811	0.010312	0.022876	0.004774	0.021872	0.014588	0.020161	0.014435
0.008259	0.019112	0.028452	0.002571	0.003923	0.005213	0.019346	0.003653	0.016878	0.020921	0.008466	0.012692
0.010332	0.013855	0.019475	0.01169	0.02192	0.003385	0.017366	0.002076	0.013915	0.008394	0.01264	0.009665
0.022467	0.006039	0.004504	0.005492	0.018105	0.012382	0.020925	0.003653	0.033824	0.021706	0.017737	0.025187
0.0033	0.003659	0.009063	0.003177	0.016742	0.003268	0.014033	0.019828	0.028607	0.011153	0.011878	0.022764
0.022369	0.01923	0.008552	0.007209	0.030531	0.017577	0.023026	0.00481	0.014534	0.017025	0.008647	0.014992
0.024675	0.019208	0.020135	0.007043	0.005937	0.001381	0.016201	0.015893	0.014457	0.022736	0.010095	0.005998
0.022828	0.016456	0.011711	0.001505	0.015156	0.007819	0.017189		0.008208	0.004966	0.01391	0.011847
0.015422	0.010877	0.00694	0.011423	0.006991	0.001403	0.019074		0.011783	0.012301	0.013231	0.006739
0.017979	0.014123	0.005332	0.008281	0.017484	0.007354	0.014625		0.022662	0.014515	0.008358	0.005587
0.019883	0.019803	0.004249	0.012694	0.032137	0.015	0.03348		0.026343	0.013602	0.004804	0.007511
0.029075	0.008793	0.003706	0.010014	0.014343	0.008409	0.008784		0.020367	0.010477	0.026044	0.011756
0.022165	0.023727	0.014635	0.005546			0.022256		0.028459	0.010486	0.012712	0.013499
0.021056	0.021539	0.008224	0.009665			0.025383		0.010988	0.024308	0.00684	0.011445
0.02563	0.016155	0.028034	0.008702			0.008801		0.015547	0.008055	0.012913	0.013084
0.027807	0.006771	0.007261	0.007746			0.01254		0.012049	0.014197	0.0273	0.024673
0.019794	0.024078	0.016406	0.017129					0.007672	0.018709	0.023396	0.019725
0.013366	0.004763	0.019061	0.009075					0.013565	0.012947	0.009	0.023345
0.011899	0.022046	0.012094	0.013736					0.014749	0.009295	0.013693	0.014955
0.024849	0.016864	0.021638	0.014552					0.019527	0.004772	0.010248	0.01082
0.018078	0.015925	0.013503	0.014756					0.022973	0.004837	0.006142	0.019818
0.027977	0.028392	0.012182	0.014421					0.017132	0.009603	0.022304	0.016498
0.019867	0.022459	0.02161	0.015484					0.014978	0.025664	0.008312	0.019669
0.019228	0.012861							0.008706	0.010509	0.005715	0.007664
0.015974	0.007386							0.003013	0.017307	0.009152	0.013374
0.027031	0.01963							0.0164	0.017908	0.01981	0.025588
								0.006364	0.015412	0.010976	0.004112
								0.014805	0.016966	0.013639	0.014331
								0.015329	0.005256	0.010608	0.022916
								0.018038	0.005783	0.014587	0.00895
								0.009579	0.007165	0.013688	0.023185
								0.020478	0.008223	0.012917	0.026681
								0.01544	0.007668	0.018815	0.009983
								0.008292	0.026619	0.007915	0.0207
								0.005224	0.019339	0.01565	0.018223
								0.019352	0.024349	0.0211	0.013271
								0.011688	0.015388	0.009773	0.010405
								0.013812	0.013046	0.00646	0.007977
								0.015122	0.008541	0.019145	0.026007
								0.022385	0.013915	0.013065
								0.009772	0.020509	0.013567
								0.019732	0.010448	0.008914
								0.020527	0.004713	0.015377
								0.004675	0.00826	0.004448
								0.015666		0.022124
								0.016556		0.004366
								0.020155		0.007888
								0.010535		0.012164
								0.018675		0.00533
								0.013247
								0.024325
								0.031315
								0.025689
								0.016917
								0.01668
								0.014629
								0.014328
								0.021828
								0.019494
								0.013602
								0.01771
								0.026961
								0.006847
								0.011405
								0.008292
								0.02028
								0.018847
								0.010465
								0.028819
								0.011235
								0.027821
								0.021978
								0.015832
								0.00976
								0.015386
								0.017933
								0.014133
								0.020069
								0.00628
								0.010802
								0.025842
								0.004917
								0.012848
								0.008492
								0.010368
								0.008644
								0.015198
								0.028604
								0.008149
								0.022031
								0.012235
								0.0092
								0.013224
								0.008806
								0.007858
								0.010382
								0.021364
								0.013745
								0.00973
								0.014544
								0.009916
								0.011044
								0.016181
								0.015003
								0.013659
								0.017655
								0.015519
								0.024734
								0.008968
								0.010863
								0.024101
								0.014476
								0.008383
								0.015415
								0.00709
								0.013328

## Sheet: SMN-DAN
BL_PDS	PDS	BL_PGA	PGA	BL_KA	KA	HC_UWS	UWS	HC	SCHZ	BD	ADHD
0.012881	0.02032	0.012216	0.006142	0.004749	0.002487	0.008782	0.001776	0.007673	0.006252	0.003083	0.013512
0.003867	0.007205	0.007555	0.003058	0.001017	0.002271	0.010985	0.001628	0.003156	0.011239	0.005539	0.011884
0.007053	0.014925	0.003332	0.00359	0.009675	0.001146	0.006906	0.001598	0.002818	0.002122	0.007436	0.006227
0.00956	0.006563	0.008868	0.002084	0.011757	0.00165	0.00646	0.001628	0.005064	0.009518	0.00653	0.019045
0.006133	0.007388	0.004143	0.007354	0.004367	0.002315	0.010873	0.005835	0.005672	0.016207	0.007253	0.009249
0.008262	0.014044	0.014525	0.004845	0.009953	0.011025	0.005294	0.000538	0.007154	0.004837	0.002204	0.011634
0.004365	0.0152	0.010642	0.004251	0.003127	0.000528	0.006469	0.003946	0.015078	0.01186	0.00684	0.006816
0.008743	0.005145	0.00407	0.001708	0.005667	0.001568	0.006151		0.003349	0.002314	0.003531	0.004308
0.006921	0.010784	0.004382	0.002587	0.007971	0.001243	0.005781		0.007156	0.004446	0.013082	0.005104
0.011429	0.017083	0.005724	0.001084	0.008286	0.002983	0.005032		0.004118	0.003822	0.014094	0.015757
0.007324	0.010053	0.005316	0.004288	0.003366	0.00268	0.005373		0.005404	0.010105	0.00196	0.008384
0.010983	0.006061	0.002909	0.001597	0.003273	0.001771	0.004823		0.009337	0.012788	0.004721	0.008635
0.011793	0.009466	0.003436	0.005627			0.004018		0.00273	0.005849	0.007698	0.00723
0.005633	0.018923	0.004384	0.005441			0.007221		0.006754	0.015221	0.00368	0.004208
0.011802	0.008224	0.015175	0.006277			0.009332		0.007262	0.008731	0.011866	0.009861
0.009509	0.006148	0.005032	0.004141			0.008693		0.00605	0.003307	0.011056	0.008336
0.007385	0.010018	0.008906	0.002787					0.007456	0.011608	0.00975	0.009319
0.003044	0.003646	0.004784	0.006156					0.007964	0.003872	0.011439	0.010911
0.008015	0.013375	0.005439	0.002585					0.010747	0.006419	0.014379	0.005288
0.00895	0.008372	0.007089	0.003071					0.007011	0.003849	0.003763	0.007973
0.008718	0.005691	0.004971	0.008721					0.010366	0.001657	0.007237	0.00634
0.009949	0.013263	0.001452	0.00354					0.007053	0.009062	0.015479	0.006678
0.018907	0.014922	0.018723	0.003517					0.007793	0.010198	0.019228	0.023143
0.008407	0.009794							0.008409	0.003176	0.017672	0.002675
0.005752	0.006048							0.005627	0.009728	0.004051	0.019267
0.013894	0.015008							0.009423	0.011074	0.014171	0.012597
								0.006116	0.00894	0.001748	0.001661
								0.010359	0.008625	0.005415	0.015355
								0.005462	0.003737	0.016397	0.014414
								0.011993	0.014133	0.002555	0.008471
								0.00427	0.003534	0.008881	0.007986
								0.00473	0.007028	0.01813	0.012782
								0.013639	0.005141	0.007699	0.011012
								0.002173	0.017658	0.007504	0.010312
								0.008909	0.008135	0.008335	0.008254
								0.009584	0.007687	0.006056	0.007211
								0.007163	0.009577	0.013971	0.00507
								0.006744	0.00563	0.004947	0.002819
								0.009196	0.014423	0.005512	0.004231
								0.015827	0.010898	0.005987
								0.006743	0.007235	0.004852
								0.009287	0.016129	0.009172
								0.01576	0.002464	0.007095
								0.003075	0.006452	0.002785
								0.009424		0.007773
								0.017339		0.004831
								0.006375		0.006704
								0.005692		0.015887
								0.008212		0.003476
								0.010845
								0.027687
								0.00787
								0.022247
								0.003684
								0.017454
								0.006997
								0.005997
								0.005506
								0.007618
								0.006732
								0.013495
								0.006041
								0.010551
								0.009109
								0.010988
								0.00944
								0.019542
								0.01035
								0.005216
								0.009812
								0.00397
								0.005531
								0.014108
								0.009148
								0.008282
								0.009492
								0.004728
								0.012852
								0.005279
								0.014531
								0.005521
								0.00619
								0.015368
								0.005746
								0.013071
								0.009096
								0.00656
								0.007864
								0.00629
								0.020299
								0.009725
								0.005414
								0.014167
								0.013131
								0.005886
								0.004398
								0.004707
								0.007809
								0.00559
								0.013083
								0.008182
								0.018434
								0.006886
								0.012088
								0.012333
								0.018397
								0.011375
								0.011189
								0.009889
								0.01196
								0.003593
								0.011775
								0.014308
								0.00878
								0.005896
								0.016403

## Sheet: SMN-VAN
BL_PDS	PDS	BL_PGA	PGA	BL_KA	KA	HC_UWS	UWS	HC	SCHZ	BD	ADHD
0.004626	0.004779	0.005967	0.001836	0.003906	0.004411	0.001756	0.001562	0.002509	0.000858	0.00323	0.004438
0.001788	0.003336	0.007455	0.001132	0.001464	0.001645	0.009064	0.000536	0.002352	0.000762	0.000767	0.005647
0.002181	0.008045	0.002043	0.004191	0.007161	0.000352	0.002947	0.000292	0.006496	0.000306	0.003167	0.002472
0.006302	0.002157	0.00205	0.001616	0.004327	0.000916	0.002153	0.000536	0.002114	0.003976	0.002784	0.01004
0.000373	0.001052	0.001023	0.000283	0.002198	0.000913	0.003236	0.00147	0.009744	0.00106	0.002899	0.004929
0.003979	0.005608	0.002503	0.003063	0.001396	0.00128	0.00635	0.000156	0.006728	0.003289	0.000378	0.007793
0.004852	0.006815	0.003252	0.002266	0.0005	0.002329	0.006645	0.002114	0.005534	0.010842	0.001864	0.001382
0.010698	0.003342	0.004777	0.000845	0.003246	0.001766	0.003311		0.000763	0.000345	0.000775	0.00172
0.000629	0.001609	0.000385	0.003266	0.001061	0.001327	0.003784		0.001976	0.005614	0.005279	0.004626
0.007362	0.006659	0.001479	0.001632	0.001744	0.001304	0.003721		0.001749	0.000737	0.002017	0.007145
0.001769	0.003313	0.000444	0.003918	0.00137	0.001157	0.003921		0.00098	0.004904	0.00111	0.001169
0.005856	0.001671	0.001073	0.001639	0.000946	0.001114	0.001478		0.006501	0.000633	0.002527	0.001348
0.002319	0.006522	0.001473	0.006811			0.009681		0.001663	0.004054	0.000662	0.000738
0.002834	0.006924	0.000606	0.004314			0.004847		0.002398	0.00269	0.001056	0.003962
0.012326	0.005885	0.007969	0.0031			0.002378		0.001109	0.002578	0.01485	0.011558
0.011555	0.000694	0.001678	0.002528			0.003138		0.002515	0.001056	0.004275	0.001164
0.008603	0.004848	0.004164	0.002336					0.004298	0.004919	0.003414	0.003262
0.00125	0.001932	0.003586	0.003141					0.002234	0.00213	0.004083	0.004943
0.002239	0.006359	0.003101	0.001187					0.004313	0.001061	0.004624	0.00139
0.008079	0.003494	0.002923	0.005315					0.005236	0.00107	0.000362	0.001348
0.006706	0.003284	0.002501	0.002891					0.002951	0.001521	0.000796	0.000813
0.006004	0.006592	0.000984	0.00346					0.008448	0.0013	0.006337	0.00365
0.003524	0.00334	0.003863	0.002094					0.002029	0.001225	0.008022	0.013611
0.004627	0.004451							0.001096	0.00073	0.007796	0.000818
0.00286	0.001267							0.001057	0.002379	0.001827	0.017034
0.007241	0.005217							0.008688	0.001276	0.006662	0.00214
								0.002276	0.005423	0.001697	0.000321
								0.000801	0.002474	0.000311	0.003942
								0.00182	0.001486	0.001578	0.007903
								0.003297	0.002776	0.001196	0.004304
								0.000716	0.000933	0.005131	0.007566
								0.00155	0.004185	0.006102	0.011248
								0.009631	0.001249	0.002168	0.004342
								0.002061	0.006668	0.002425	0.003993
								0.001514	0.004066	0.002409	0.002537
								0.010567	0.001824	0.001302	0.002256
								0.003635	0.007286	0.008806	0.008155
								0.001727	0.000704	0.003491	0.002802
								0.00737	0.003832	0.002591	0.001219
								0.01142	0.003448	0.007257
								0.004126	0.002217	0.001149
								0.007177	0.006356	0.000876
								0.009394	0.000399	0.002374
								0.001143	0.002976	0.001785
								0.004067		0.000982
								0.009757		0.001936
								0.001977		0.003119
								0.002501		0.010765
								0.003059		0.000805
								0.005656
								0.014319
								0.003376
								0.008947
								0.000967
								0.000281
								0.002301
								0.004386
								0.001978
								0.002322
								0.001705
								0.012279
								0.0044
								0.006997
								0.005884
								0.007903
								0.004316
								0.01145
								0.003698
								0.001034
								0.005425
								0.003634
								0.003626
								0.002872
								0.007948
								0.000507
								0.004361
								0.00184
								0.005196
								0.004149
								0.008557
								0.002837
								0.003835
								0.005923
								0.005064
								0.008874
								0.00887
								0.006964
								0.005796
								0.001317
								0.006586
								0.002583
								0.005717
								0.014052
								0.007062
								0.002194
								0.001076
								0.00141
								0.002139
								0.001967
								0.004567
								0.00494
								0.001689
								0.002518
								0.001807
								0.005998
								0.005781
								0.006673
								0.002664
								0.005463
								0.011627
								0.000769
								0.006692
								0.008803
								0.005375
								0.003186
								0.008275

## Sheet: SMN-LIM
BL_PDS	PDS	BL_PGA	PGA	BL_KA	KA	HC_UWS	UWS	HC	SCHZ	BD	ADHD
0.006611	0.00634	0.016659	0.00754	0.01114	0.013711	0.007437	0.003251	0.014191	0.010955	0.00933	0.009557
0.010014	0.010233	0.014783	0.002644	0.010235	0.011204	0.021725	0.002893	0.00575	0.008602	0.004109	0.01173
0.006343	0.010657	0.004186	0.0101	0.026968	0.002601	0.00609	0.000113	0.014747	0.004233	0.016788	0.010668
0.011819	0.01113	0.010936	0.006552	0.017144	0.007665	0.007815	0.002893	0.015316	0.01125	0.012255	0.022466
0.007504	0.011877	0.005007	0.002899	0.010003	0.00502	0.011882	0.006973	0.01537	0.00895	0.011378	0.010519
0.008731	0.009767	0.004092	0.005043	0.014007	0.007524	0.009979	0.001213	0.018097	0.013794	0.005361	0.017845
0.009077	0.015549	0.006428	0.005325	0.003976	0.004844	0.005845	0.004257	0.017895	0.021983	0.009923	0.012999
0.016608	0.00818	0.013411	0.002295	0.012566	0.005804	0.009019		0.005704	0.015612	0.007398	0.008967
0.005611	0.012057	0.00726	0.00899	0.010258	0.016954	0.010519		0.008648	0.005303	0.013084	0.006626
0.00949	0.010234	0.004271	0.003659	0.009921	0.005606	0.005988		0.005019	0.006689	0.017844	0.015145
0.011037	0.016497	0.002058	0.004175	0.013287	0.007533	0.008537		0.004126	0.009556	0.007346	0.010765
0.014315	0.004906	0.005048	0.00326	0.005132	0.009408	0.003023		0.017211	0.011978	0.015628	0.005722
0.015271	0.012418	0.004182	0.008754			0.011255		0.008295	0.017086	0.004855	0.009668
0.010762	0.019781	0.004946	0.009865			0.011274		0.015223	0.014977	0.004212	0.017495
0.012939	0.010304	0.027644	0.006715			0.006289		0.005799	0.013472	0.029035	0.014353
0.01164	0.005328	0.01265	0.003195			0.019362		0.011258	0.004647	0.014435	0.012223
0.016491	0.012443	0.005397	0.004443					0.008175	0.016592	0.00594	0.009625
0.006995	0.00292	0.007835	0.00809					0.014341	0.009991	0.010454	0.011088
0.008931	0.011915	0.003316	0.004688					0.011876	0.005816	0.012564	0.009719
0.013475	0.008185	0.005208	0.009399					0.011898	0.007226	0.007311	0.011434
0.011376	0.00627	0.005475	0.011152					0.011059	0.008567	0.021134	0.005324
0.009908	0.010892	0.004469	0.010731					0.030239	0.008891	0.015871	0.008576
0.025802	0.012389	0.019503	0.006231					0.008828	0.007685	0.020669	0.036338
0.007585	0.007735							0.013082	0.013657	0.015828	0.005016
0.009243	0.01132							0.009958	0.017723	0.013049	0.02838
0.013222	0.012506							0.00918	0.009053	0.015365	0.010142
								0.011334	0.015258	0.01247	0.004171
								0.007756	0.015123	0.009732	0.02451
								0.008285	0.010142	0.017721	0.019586
								0.013665	0.012133	0.00891	0.016508
								0.011819	0.00316	0.014663	0.015053
								0.009958	0.008141	0.007612	0.023321
								0.015446	0.006249	0.01025	0.011625
								0.006618	0.013802	0.004591	0.016612
								0.006492	0.012786	0.010201	0.006221
								0.021619	0.007448	0.010253	0.011743
								0.011383	0.011479	0.022946	0.015374
								0.002329	0.009629	0.009591	0.010778
								0.017861	0.007701	0.006568	0.009551
								0.027306	0.016377	0.012291
								0.007691	0.008449	0.015039
								0.013367	0.01473	0.010533
								0.024979	0.004601	0.007129
								0.007059	0.010246	0.011253
								0.006074		0.006698
								0.012272		0.00479
								0.010249		0.008849
								0.00844		0.027657
								0.011131		0.01092
								0.02043
								0.028294
								0.013944
								0.014143
								0.008483
								0.008941
								0.005194
								0.009559
								0.008805
								0.005214
								0.004659
								0.018206
								0.017049
								0.01814
								0.008092
								0.01204
								0.017542
								0.014329
								0.007525
								0.006499
								0.011341
								0.004607
								0.02045
								0.012412
								0.02042
								0.006354
								0.012912
								0.017104
								0.017506
								0.009308
								0.017931
								0.012501
								0.011355
								0.013625
								0.011935
								0.019785
								0.018126
								0.01331
								0.011829
								0.010386
								0.013783
								0.012413
								0.021552
								0.021387
								0.017832
								0.015512
								0.007384
								0.005399
								0.004153
								0.015939
								0.020638
								0.009039
								0.019981
								0.017504
								0.012216
								0.012064
								0.012996
								0.017898
								0.010577
								0.016348
								0.022161
								0.004386
								0.015892
								0.026656
								0.009709
								0.010708
								0.014689

## Sheet: SMN-FPN
BL_PDS	PDS	BL_PGA	PGA	BL_KA	KA	HC_UWS	UWS	HC	SCHZ	BD	ADHD
0.013534	0.017817	0.018811	0.008251	0.015555	0.01176	0.023628	0.002942	0.013949	0.019709	0.017081	0.020143
0.009765	0.016871	0.018984	0.002243	0.001621	0.002698	0.024052	0.001802	0.008599	0.016778	0.00312	0.017563
0.00672	0.021504	0.0111	0.013373	0.032863	0.002966	0.011151	0.002125	0.01218	0.006708	0.012806	0.01219
0.021835	0.007685	0.009857	0.006367	0.023317	0.003349	0.011321	0.001802	0.012732	0.017258	0.015877	0.021771
0.008339	0.008346	0.009207	0.005089	0.010709	0.00354	0.016489	0.011247	0.027538	0.012134	0.016933	0.014957
0.017382	0.018135	0.010484	0.008562	0.014114	0.010829	0.019897	0.001701	0.018369	0.0159	0.00638	0.019577
0.010261	0.020556	0.014497	0.007688	0.007867	0.004464	0.017651	0.003354	0.024277	0.02983	0.011449	0.011111
0.025318	0.013857	0.017943	0.00409	0.020835	0.006651	0.011422		0.006612	0.004097	0.009358	0.008035
0.007163	0.012356	0.00828	0.010043	0.012346	0.002998	0.020787		0.011225	0.012489	0.019324	0.007954
0.02191	0.019166	0.006939	0.004409	0.015769	0.005541	0.015321		0.008275	0.009113	0.013678	0.020211
0.011026	0.018642	0.003759	0.010466	0.01668	0.006884	0.013334		0.020434	0.016948	0.004708	0.019355
0.020495	0.007179	0.004295	0.003975	0.003399	0.003371	0.005303		0.029566	0.017382	0.015767	0.009382
0.018274	0.022422	0.003934	0.011454			0.015611		0.011325	0.012605	0.011007	0.013525
0.012144	0.026913	0.008068	0.013649			0.017414		0.012999	0.017063	0.005343	0.014597
0.021218	0.013523	0.03177	0.012004			0.01457		0.008862	0.012972	0.027581	0.024042
0.026701	0.006574	0.006983	0.004474			0.020064		0.016304	0.007052	0.015456	0.013392
0.025341	0.024823	0.012886	0.005019					0.014318	0.014814	0.013255	0.014542
0.011343	0.005452	0.013958	0.012133					0.0115	0.010429	0.011967	0.015447
0.012696	0.019518	0.00652	0.005869					0.012466	0.00342	0.018412	0.012815
0.02169	0.015958	0.011052	0.010251					0.012021	0.006103	0.010835	0.010464
0.019762	0.016298	0.008736	0.014678					0.017966	0.008228	0.016531	0.006931
0.022344	0.022161	0.006918	0.011198					0.02598	0.011765	0.025632	0.010701
0.023861	0.022275	0.025163	0.005842					0.010334	0.007076	0.021413	0.036953
0.013573	0.012268							0.012412	0.002565	0.023589	0.004403
0.010815	0.008893							0.007992	0.012501	0.007765	0.032896
0.02859	0.020717							0.022097	0.00931	0.014493	0.020413
								0.016518	0.018537	0.007738	0.002862
								0.008005	0.017194	0.004	0.024982
								0.013611	0.004904	0.019309	0.021119
								0.013171	0.019295	0.013008	0.017616
								0.010747	0.004526	0.01514	0.0224
								0.010575	0.008919	0.017628	0.033315
								0.029279	0.008982	0.016097	0.017305
								0.007545	0.018296	0.010621	0.025228
								0.012028	0.017349	0.01347	0.010269
								0.025243	0.014238	0.011872	0.011664
								0.012358	0.020252	0.023516	0.0142
								0.008969	0.009626	0.01265	0.009998
								0.028451	0.01304	0.010543	0.008156
								0.032431	0.0178	0.018467
								0.014193	0.013744	0.011412
								0.026106	0.017863	0.006125
								0.027409	0.002369	0.010105
								0.006553	0.016468	0.004238
								0.013606		0.008574
								0.024526		0.00649
								0.012348		0.008932
								0.015483		0.036529
								0.015795		0.010791
								0.023949
								0.037231
								0.020969
								0.020063
								0.008004
								0.015698
								0.011383
								0.009849
								0.012207
								0.01115
								0.008626
								0.025192
								0.015526
								0.02107
								0.014406
								0.018127
								0.016282
								0.022567
								0.012271
								0.011782
								0.021064
								0.006318
								0.019215
								0.014405
								0.022294
								0.012971
								0.016388
								0.009943
								0.022945
								0.012675
								0.022108
								0.016384
								0.01119
								0.022165
								0.01472
								0.021589
								0.022065
								0.019102
								0.015146
								0.010813
								0.024348
								0.015733
								0.017437
								0.02982
								0.021657
								0.015766
								0.008621
								0.008849
								0.010082
								0.015397
								0.023681
								0.015664
								0.020217
								0.017073
								0.017902
								0.017046
								0.019881
								0.017417
								0.015815
								0.018153
								0.025251
								0.006658
								0.020734
								0.02229
								0.014787
								0.011086
								0.027672

[truncated: 11 more sheets: SMN-DMN, DAN-VAN, DAN-LIM, DAN-FPN, DAN-DMN, VAN-LIM, VAN-FPN, VAN-DMN, LIM-FPN, LIM-DMN, FPN-DMN]
