# Supplementary material for: Functional geometry of the cortex encodes dimensions of consciousness
Source: Nat Commun. 2023 Jan 5;14:72. doi: 10.1038/s41467-022-35764-7 (PMC9814511; doi:10.1038/s41467-022-35764-7)
Supplement: Supplementary file 8 — Source Data [file 41467_2022_35764_MOESM8_ESM.zip › Source_Data/Supplementary Figure2.xlsx]

## Sheet: G1 Range
BL_PDS	PDS	BL_PGA	PGA	BL_KA	KA	HC_UWS	UWS	HC	SCHZ	BD	ADHD
0.20592	0.21394	0.22141	0.18567	0.18488	0.2095	0.25995	0.12962	0.20553	0.20222	0.24639	0.19201
0.15523	0.20873	0.26409	0.13203	0.16763	0.14171	0.2352	0.15161	0.20411	0.22869	0.15013	0.20009
0.198	0.18782	0.22689	0.19297	0.23969	0.18318	0.20857	0.12726	0.19649	0.17022	0.20117	0.16775
0.20371	0.15911	0.16389	0.18175	0.21891	0.17701	0.22156	0.15161	0.24044	0.2109	0.22323	0.23729
0.11732	0.12269	0.19616	0.14195	0.21822	0.13614	0.21006	0.2119	0.23113	0.19935	0.17907	0.25194
0.23098	0.19719	0.16137	0.16965	0.21685	0.20877	0.23643	0.14369	0.20461	0.21551	0.17404	0.20903
0.2107	0.19908	0.24771	0.17716	0.18247	0.1973	0.22224	0.16097	0.2155	0.25463	0.17359	0.17793
0.24684	0.18923	0.21661	0.11452	0.22669	0.16746	0.2064		0.19318	0.16488	0.20603	0.21381
0.16941	0.15652	0.19401	0.15755	0.16244	0.20215	0.21142		0.16076	0.22609	0.20806	0.16905
0.21374	0.17434	0.15555	0.23059	0.19206	0.19829	0.18286		0.18787	0.20436	0.15038	0.17328
0.21179	0.21233	0.18132	0.17585	0.21875	0.17234	0.27464		0.225	0.18443	0.14633	0.18774
0.2431	0.18217	0.16595	0.15792	0.19478	0.18875	0.18521		0.22075	0.17527	0.23055	0.18016
0.21246	0.20063	0.20218	0.15869			0.28004		0.2171	0.18122	0.18238	0.19946
0.22076	0.18893	0.18602	0.20384			0.24257		0.16683	0.24364	0.1693	0.18387
0.21643	0.20813	0.22957	0.1705			0.16456		0.18011	0.16113	0.22802	0.20265
0.22563	0.16525	0.1877	0.17472			0.18551		0.19902	0.20731	0.22124	0.23396
0.2278	0.21022	0.2146	0.2021					0.1701	0.20303	0.23704	0.19024
0.20728	0.12767	0.22341	0.18359					0.20447	0.21434	0.20201	0.19863
0.19024	0.20803	0.20092	0.18057					0.21435	0.16474	0.18631	0.19434
0.19328	0.18536	0.23194	0.21265					0.20811	0.16873	0.18507	0.19772
0.21866	0.21161	0.2283	0.20528					0.24413	0.19016	0.19323	0.19195
0.22112	0.20623	0.20773	0.22281					0.24331	0.17443	0.21948	0.20216
0.21391	0.19559	0.20998	0.18328					0.19688	0.23341	0.18079	0.21546
0.21661	0.19137							0.17844	0.16491	0.17124	0.15109
0.19949	0.19645							0.14224	0.21526	0.18269	0.20882
0.22485	0.18915							0.18979	0.21275	0.22273	0.21388
								0.18615	0.20474	0.16369	0.1326
								0.18158	0.23581	0.20974	0.21708
								0.20341	0.14532	0.16261	0.21021
								0.15897	0.2002	0.19626	0.21555
								0.17707	0.14397	0.19849	0.24053
								0.23675	0.13204	0.20698	0.23446
								0.21953	0.17083	0.20091	0.20046
								0.21606	0.22261	0.15081	0.21298
								0.17005	0.17698	0.20196	0.20543
								0.22176	0.23328	0.23409	0.19099
								0.17323	0.21866	0.18608	0.18308
								0.22289	0.19528	0.17	0.19673
								0.18906	0.19817	0.20832	0.24542
								0.22243	0.20121	0.20086
								0.18417	0.22636	0.169
								0.23059	0.20873	0.20005
								0.21929	0.12438	0.20479
								0.15574	0.18131	0.15782
								0.18949		0.20315
								0.19915		0.15834
								0.20616		0.16622
								0.17901		0.23291
								0.2175		0.1769
								0.22666
								0.2231
								0.23668
								0.22982
								0.22185
								0.20116
								0.19085
								0.17544
								0.22556
								0.22104
								0.18396
								0.16797
								0.23667
								0.18951
								0.18911
								0.17588
								0.21174
								0.22385
								0.17473
								0.23348
								0.16561
								0.22795
								0.27723
								0.17732
								0.21964
								0.22313
								0.18952
								0.18475
								0.22284
								0.14863
								0.17746
								0.24096
								0.1696
								0.17548
								0.16751
								0.18836
								0.17297
								0.20624
								0.23392
								0.17687
								0.19288
								0.18489
								0.17053
								0.21458
								0.17452
								0.18875
								0.2013
								0.21486
								0.19291
								0.20461
								0.1877
								0.19506
								0.17056
								0.20176
								0.2182
								0.19136
								0.22981
								0.15196
								0.22407
								0.17218
								0.17145
								0.23081
								0.23033
								0.1658
								0.22515
								0.17259
								0.19685

## Sheet: G2 Range
BL_PDS	PDS	BL_PGA	PGA	BL_KA	KA	HC_UWS	UWS	HC	SCHZ	BD	ADHD
0.23407	0.19436	0.18674	0.19982	0.23166	0.1752	0.16457	0.21859	0.24601	0.22072	0.27489	0.22946
0.18101	0.22402	0.17973	0.14222	0.18788	0.21095	0.18227	0.20194	0.20208	0.2254	0.18684	0.22635
0.16419	0.21984	0.24772	0.20367	0.22484	0.12799	0.18954	0.17376	0.17112	0.19938	0.17055	0.19457
0.21898	0.21227	0.17549	0.1828	0.24111	0.20092	0.18402	0.20194	0.23798	0.1909	0.178	0.25101
0.19544	0.18438	0.20591	0.1901	0.20649	0.16329	0.23771	0.16309	0.23023	0.18682	0.2208	0.21336
0.22036	0.21356	0.17697	0.17905	0.26091	0.21943	0.21984	0.15733	0.21035	0.16909	0.16175	0.21229
0.22288	0.24865	0.16969	0.14744	0.15723	0.15734	0.19485	0.25457	0.20313	0.17889	0.20109	0.20057
0.20013	0.21307	0.1849	0.12792	0.23212	0.2139	0.18311		0.17373	0.15176	0.20224	0.17915
0.24057	0.2541	0.17028	0.20177	0.20772	0.14696	0.20846		0.20552	0.16628	0.212	0.16058
0.20164	0.20504	0.15811	0.21309	0.24365	0.17556	0.21614		0.22707	0.15304	0.23644	0.23254
0.20054	0.23709	0.1622	0.22258	0.2823	0.20079	0.18636		0.21265	0.19156	0.1955	0.16708
0.24841	0.21041	0.14547	0.18291	0.21555	0.18896	0.19505		0.2342	0.22431	0.20855	0.19746
0.25636	0.2494	0.2144	0.1969			0.18308		0.21761	0.2222	0.20216	0.18725
0.23604	0.25362	0.19138	0.23068			0.20899		0.20811	0.22611	0.14456	0.21059
0.25026	0.21264	0.279	0.18799			0.2101		0.22776	0.20026	0.26397	0.25325
0.25496	0.19077	0.18361	0.18299			0.21592		0.20379	0.13784	0.21248	0.20391
0.19653	0.25191	0.16837	0.19776					0.21521	0.19566	0.21405	0.22517
0.2047	0.13368	0.2229	0.16418					0.22206	0.1263	0.16162	0.25094
0.23692	0.22205	0.15906	0.17204					0.16521	0.1825	0.24361	0.21395
0.22609	0.20222	0.21831	0.19783					0.23495	0.12996	0.23435	0.18963
0.20259	0.21451	0.19118	0.19979					0.22928	0.18106	0.20512	0.20914
0.26503	0.26789	0.19947	0.15574					0.21125	0.17784	0.26063	0.22572
0.25543	0.2134	0.2591	0.17046					0.23474	0.22253	0.25548	0.31807
0.22359	0.21422							0.18112	0.18593	0.19234	0.18039
0.22448	0.20355							0.13474	0.21073	0.19115	0.20903
0.24473	0.22929							0.26205	0.14689	0.233	0.26856
								0.21467	0.18391	0.23309	0.14061
								0.21102	0.21282	0.1638	0.25385
								0.19847	0.17299	0.231	0.26824
								0.25405	0.16211	0.16512	0.17042
								0.21419	0.15344	0.23541	0.20402
								0.19738	0.18791	0.22732	0.26966
								0.1615	0.19999	0.22195	0.19986
								0.15418	0.26116	0.1654	0.2398
								0.18485	0.24016	0.21715	0.20577
								0.21614	0.20415	0.21225	0.17664
								0.20695	0.18079	0.22131	0.23802
								0.18957	0.19547	0.16632	0.18382
								0.21228	0.17785	0.2251	0.19974
								0.25249	0.19591	0.20731
								0.19881	0.21166	0.24072
								0.18634	0.16927	0.13421
								0.26214	0.14556	0.20821
								0.15709	0.18162	0.17155
								0.22381		0.23492
								0.20211		0.19219
								0.22669		0.17621
								0.21655		0.21403
								0.18161		0.16266
								0.18994
								0.2938
								0.25298
								0.26803
								0.18049
								0.23125
								0.18189
								0.21167
								0.23347
								0.15238
								0.17313
								0.25214
								0.22269
								0.21023
								0.16842
								0.17976
								0.21698
								0.24715
								0.17145
								0.21854
								0.23442
								0.19792
								0.19271
								0.21167
								0.196
								0.17236
								0.22701
								0.17896
								0.21745
								0.17939
								0.20608
								0.14558
								0.15479
								0.23134
								0.21539
								0.20744
								0.18641
								0.20229
								0.22936
								0.15817
								0.23894
								0.22314
								0.23938
								0.25103
								0.19544
								0.15909
								0.18711
								0.2102
								0.24126
								0.18114
								0.25679
								0.22579
								0.23935
								0.22813
								0.17533
								0.20289
								0.21994
								0.25812
								0.2321
								0.20788
								0.26693
								0.19161
								0.22425
								0.2285
								0.17103
								0.15473
								0.20059

## Sheet: G3 Range
BL_PDS	PDS	BL_PGA	PGA	BL_KA	KA	HC_UWS	UWS	HC	SCHZ	BD	ADHD
0.15498	0.21794	0.18817	0.13535	0.14059	0.1314	0.21947	0.19918	0.14874	0.1606	0.16082	0.15311
0.10815	0.1472	0.17058	0.15538	0.17948	0.17842	0.18414	0.14212	0.14261	0.18153	0.16668	0.13267
0.18214	0.17091	0.14842	0.14473	0.15708	0.13412	0.16686	0.13349	0.13807	0.16255	0.15987	0.15366
0.14818	0.14066	0.1817	0.1275	0.17224	0.13346	0.14965	0.14212	0.14884	0.14604	0.18267	0.20011
0.13736	0.13982	0.14585	0.14825	0.18085	0.13565	0.15532	0.15277	0.14734	0.1576	0.14247	0.16127
0.17189	0.16488	0.18062	0.12594	0.19047	0.17362	0.20776	0.11879	0.16745	0.16851	0.13316	0.15566
0.14734	0.17238	0.18452	0.11955	0.15079	0.14152	0.18498	0.1009	0.16709	0.15737	0.14948	0.12706
0.19953	0.16824	0.18857	0.098189	0.19489	0.22023	0.17526		0.12698	0.14154	0.15027	0.1375
0.12769	0.14035	0.1595	0.1629	0.16623	0.17679	0.13684		0.12966	0.1443	0.16899	0.15192
0.16364	0.18095	0.19412	0.15077	0.14831	0.12297	0.14205		0.15519	0.155	0.17668	0.14561
0.15929	0.16808	0.18947	0.11594	0.13856	0.12892	0.18162		0.15946	0.17574	0.24584	0.14565
0.18477	0.16763	0.18359	0.14726	0.11049	0.15244	0.17239		0.14014	0.20814	0.15858	0.16348
0.2043	0.14465	0.12634	0.14799			0.18888		0.13554	0.13156	0.16699	0.18726
0.16702	0.17588	0.13356	0.13196			0.18591		0.17544	0.16392	0.13476	0.13934
0.18506	0.18672	0.19666	0.14047			0.14676		0.12868	0.15332	0.13634	0.13659
0.16925	0.17762	0.13193	0.17198			0.17488		0.1236	0.17244	0.16508	0.158
0.17711	0.16268	0.18576	0.1366					0.14709	0.15524	0.17083	0.14371
0.11491	0.15523	0.15704	0.11627					0.13848	0.16329	0.18243	0.17637
0.14778	0.19146	0.18358	0.10794					0.20763	0.17217	0.11238	0.13893
0.14037	0.15159	0.1893	0.13918					0.2004	0.12751	0.13461	0.12929
0.16987	0.18617	0.19538	0.15039					0.15428	0.13757	0.16388	0.13521
0.15258	0.1681	0.1491	0.14125					0.17228	0.16868	0.1117	0.1631
0.14995	0.1855	0.15607	0.12059					0.14195	0.21755	0.14743	0.16499
0.15349	0.15313							0.1601	0.12895	0.17735	0.1189
0.17252	0.11447							0.15462	0.18672	0.15319	0.16172
0.17813	0.15119							0.21448	0.17156	0.19833	0.19675
								0.11265	0.1489	0.13463	0.1472
								0.17064	0.16255	0.17855	0.14697
								0.14777	0.14288	0.16656	0.16583
								0.14767	0.15379	0.12893	0.13964
								0.14088	0.13223	0.15571	0.16467
								0.15302	0.15423	0.21604	0.15063
								0.14325	0.10805	0.15349	0.15636
								0.15845	0.17259	0.19409	0.14973
								0.17852	0.11382	0.14363	0.18816
								0.17934	0.18728	0.15315	0.1686
								0.14347	0.15416	0.15437	0.14422
								0.16567	0.15952	0.14217	0.14612
								0.14725	0.21268	0.16747	0.15898
								0.15165	0.13643	0.15369
								0.15156	0.15741	0.15328
								0.15528	0.15769	0.18903
								0.16219	0.13258	0.16397
								0.13711	0.14161	0.12896
								0.20215		0.14958
								0.17903		0.18282
								0.15403		0.15141
								0.13473		0.1472
								0.16682		0.13262
								0.16764
								0.16843
								0.16433
								0.15233
								0.15668
								0.21144
								0.16068
								0.15599
								0.16973
								0.1712
								0.16082
								0.19291
								0.16376
								0.14217
								0.1584
								0.1784
								0.15475
								0.16586
								0.1542
								0.15517
								0.13693
								0.16802
								0.12157
								0.15873
								0.16612
								0.14173
								0.13596
								0.13285
								0.15615
								0.173
								0.14728
								0.15266
								0.13509
								0.1556
								0.14345
								0.12927
								0.14795
								0.14472
								0.20734
								0.16952
								0.17999
								0.17213
								0.1213
								0.17088
								0.12479
								0.13208
								0.1374
								0.14931
								0.14549
								0.13633
								0.15102
								0.14373
								0.16058
								0.12976
								0.21418
								0.10907
								0.17774
								0.13378
								0.15679
								0.16991
								0.16221
								0.14377
								0.18434
								0.13636
								0.18322
								0.13423
								0.17588

## Sheet: 3D-Dispersion
BL_PDS	PDS	BL_PGA	PGA	BL_KA	KA	HC_UWS	UWS	HC	SCHZ	BD	ADHD
3.046	3.541	3.4995	1.954	3.087	2.594	4.0949	3.1275	3.243	3.0723	4.0006	2.9173
2.0676	3.067	3.9973	1.2108	2.1106	2.1106	3.8628	2.1048	2.5298	3.6733	1.7232	2.8258
2.488	2.9368	4.026	2.2814	3.8944	1.5779	2.5931	1.1165	2.312	2.3316	2.3815	2.0374
3.262	2.3058	2.2548	1.9801	3.7287	2.2673	2.5691	2.1048	4.1352	2.9376	3.1491	4.1603
1.858	1.6606	2.3032	1.7587	2.9827	1.2705	3.0925	2.4794	3.7905	2.7579	2.5257	3.2214
3.5789	3.1551	2.4793	1.7333	3.8447	2.8279	4.1693	1.0541	2.8017	2.7742	1.8371	3.1182
2.8982	3.8505	3.4577	1.5223	2.1422	1.9931	3.1147	2.3302	3.3356	3.6706	2.3286	2.2117
4.0051	2.8908	3.0848	0.64853	3.7871	2.7543	2.6965		1.8158	1.6777	2.5671	2.2729
2.4619	2.8443	2.3	2.2592	2.4135	2.4872	3.0956		2.3257	2.3617	2.9596	1.8935
3.0004	2.7711	2.0257	2.4823	3.6234	2.2224	2.5907		2.6787	2.2129	3.0244	2.8363
2.9749	3.5624	2.3408	2.1519	4.4326	2.2778	3.8887		3.3708	2.6242	2.7332	2.2039
4.0931	2.5712	1.9694	1.8874	2.3094	2.1164	2.3944		3.5151	3.0479	3.3892	2.4297
4.0125	3.4281	2.2799	2.0051			4.237		3.0824	2.323	2.3263	3.0074
3.3275	3.8786	2.3019	2.7604			3.7752		2.6634	3.6703	1.4611	2.7652
3.9748	3.1095	4.9314	1.9133			2.1743		2.1733	2.1436	3.8441	3.333
4.1198	2.422	2.1635	2.112			3.1339		2.6241	2.2761	3.6729	3.1523
3.5319	3.9665	2.7064	2.5625					2.2368	3.0592	3.1793	2.7703
2.4346	1.2336	3.3164	1.8498					2.6111	2.2215	2.3334	3.4817
2.9145	3.5588	2.4378	1.8347					2.8112	1.9728	2.6708	2.5297
3.259	2.5596	3.6274	2.5784					3.1672	1.3198	2.7163	2.2337
3.3214	3.2961	3.2603	2.8204					3.8477	1.9268	3.0667	2.3085
4.0374	3.8192	2.3671	2.4803					3.8476	2.455	3.7396	2.7186
3.8277	3.5452	4.174	1.8408					2.611	3.6335	3.1375	5.0229
3.2929	2.5692							2.0982	1.898	2.5235	1.4092
2.9845	2.4882							1.4737	3.0897	2.1704	3.5316
4.054	3.1978							3.9884	2.5397	3.5214	4.2128
								2.2891	2.6447	2.5336	1.1112
								2.4392	3.3945	2.4578	3.7412
								2.3769	1.4914	2.8471	3.6769
								3.0574	2.4466	2.1128	2.8067
								2.391	1.3116	2.9031	3.7385
								3.0992	1.8564	3.5619	4.2643
								2.9177	1.8401	2.8512	2.4773
								2.2183	3.7601	2.0515	3.6545
								1.8804	2.7771	2.6995	2.5538
								3.5167	3.4529	2.7999	2.2793
								2.3483	2.8733	2.8698	2.5051
								2.5332	2.9662	1.9984	2.188
								2.9614	2.9536	2.7393	3.0214
								3.9231	2.6263	2.9179
								2.3072	3.0762	2.7698
								3.2049	2.4057	2.4435
								4.1927	1.1699	2.7692
								1.4996	2.3988	1.8878
								3.4103		2.9931
								3.4826		2.296
								3.0164		1.7011
								2.7264		3.6509
								2.6772		1.6998
								3.2646
								4.9817
								4.12
								4.0199
								2.4913
								3.6005
								2.298
								2.4204
								3.5963
								2.6832
								2.2219
								3.6853
								3.4069
								2.4269
								2.2395
								2.3453
								3.4019
								3.7412
								1.9297
								3.3319
								2.6776
								2.8887
								3.6172
								2.6336
								2.8765
								2.6455
								2.675
								2.3155
								3.2953
								2.1161
								2.9114
								3.0836
								1.785
								2.8996
								2.3147
								2.6757
								2.3457
								2.7185
								4.3489
								2.0682
								3.5112
								3.1016
								2.7275
								3.733
								2.5629
								2.0418
								2.0198
								3.0857
								2.6351
								2.595
								3.4905
								2.3139
								3.1875
								3.1308
								3.6303
								2.2838
								3.2834
								3.088
								3.3263
								2.5954
								3.2386
								2.9795
								3.4814
								2.8024
								3.0803
								1.7669
								3.0728

## Sheet: VIS
BL_PDS	PDS	BL_PGA	PGA	BL_KA	KA	HC_UWS	UWS	HC	SCHZ	BD	ADHD
0.012298	0.010332	0.003863	0.00449	0.01166	0.004351	0.004085	0.00585	0.010358	0.007951	0.011872	0.007282
0.004583	0.010666	0.008009	0.002147	0.00458	0.006396	0.006027	0.003188	0.008836	0.009508	0.006578	0.005794
0.003509	0.007784	0.010827	0.006218	0.008586	0.001538	0.005919	0.001601	0.007954	0.006181	0.006012	0.004489
0.012769	0.004498	0.003307	0.00389	0.007901	0.009036	0.009402	0.003188	0.015028	0.008463	0.00769	0.009975
0.004509	0.004049	0.005195	0.00157	0.008715	0.001822	0.006952	0.008123	0.014507	0.003639	0.007097	0.008721
0.010597	0.00803	0.002933	0.004123	0.019227	0.011235	0.008397	0.002904	0.005751	0.006498	0.003243	0.006799
0.014183	0.009585	0.004892	0.002437	0.004379	0.000938	0.005873	0.011028	0.003632	0.007402	0.005861	0.00372
0.009524	0.010102	0.003936	0.000893	0.007192	0.007831	0.007612		0.003402	0.001594	0.006141	0.003424
0.012258	0.011201	0.00401	0.007716	0.004358	0.000961	0.008634		0.006799	0.005765	0.007565	0.002673
0.008662	0.007518	0.002649	0.004098	0.012795	0.00391	0.007881		0.014633	0.003938	0.007081	0.003656
0.011143	0.011566	0.002158	0.007538	0.019489	0.011235	0.010618		0.01321	0.007297	0.004775	0.003283
0.015727	0.006934	0.001224	0.005715	0.009046	0.006136	0.005726		0.011477	0.00564	0.01107	0.005038
0.01329	0.013378	0.0079	0.003691			0.010543		0.015439	0.005709	0.005943	0.00497
0.012313	0.013059	0.003345	0.006923			0.012839		0.007833	0.008592	0.001467	0.006343
0.016017	0.008164	0.018059	0.005753			0.005812		0.008767	0.005299	0.005313	0.005476
0.015636	0.004126	0.00333	0.004739			0.006816		0.006808	0.003213	0.009256	0.010174
0.007669	0.011903	0.007003	0.009887					0.005401	0.005953	0.011997	0.009415
0.006324	0.002492	0.0084	0.003452					0.005824	0.002139	0.001969	0.01583
0.006308	0.011241	0.004184	0.005558					0.004185	0.004626	0.008542	0.008908
0.015022	0.008828	0.01206	0.008895					0.009504	0.001377	0.006337	0.005176
0.009373	0.008498	0.007404	0.005922					0.007471	0.002638	0.004014	0.008763
0.015595	0.019407	0.007548	0.003717					0.005167	0.00437	0.010229	0.007799
0.010598	0.012416	0.013734	0.008638					0.00773	0.012956	0.007129	0.013028
0.010837	0.007027							0.00362	0.008682	0.002391	0.004536
0.009367	0.00492							0.001462	0.008748	0.004424	0.004349
0.014868	0.011019							0.011213	0.005712	0.009301	0.0162
								0.002969	0.004319	0.009845	0.002653
								0.009299	0.004864	0.004323	0.007551
								0.004711	0.00418	0.00675	0.014956
								0.013345	0.00177	0.004113	0.002607
								0.007073	0.002406	0.008284	0.00578
								0.008035	0.00591	0.005807	0.015531
								0.005752	0.003763	0.009507	0.003161
								0.00286	0.012663	0.005686	0.008532
								0.002616	0.012302	0.008076	0.008482
								0.007192	0.012759	0.00955	0.005721
								0.007039	0.003905	0.005384	0.005437
								0.005734	0.005461	0.002846	0.003812
								0.008057	0.004858	0.011228	0.009838
								0.011495	0.004363	0.007292
								0.004463	0.007201	0.011104
								0.008982	0.003	0.003135
								0.010646	0.003022	0.00462
								0.002712	0.003889	0.004992
								0.010341		0.013477
								0.006578		0.002263
								0.009842		0.003062
								0.007211		0.00387
								0.007045		0.002529
								0.00333
								0.014753
								0.014132
								0.012522
								0.007156
								0.008785
								0.006547
								0.009722
								0.006735
								0.005715
								0.006871
								0.013476
								0.011752
								0.003258
								0.004341
								0.003418
								0.009688
								0.006421
								0.005014
								0.012693
								0.007629
								0.015062
								0.006473
								0.00732
								0.00399
								0.004867
								0.010928
								0.005634
								0.007288
								0.005039
								0.005483
								0.007188
								0.003045
								0.008559
								0.004309
								0.005189
								0.003613
								0.007593
								0.012824
								0.002273
								0.01068
								0.005964
								0.006462
								0.005655
								0.004355
								0.002148
								0.003852
								0.011031
								0.006636
								0.003556
								0.010829
								0.003785
								0.007876
								0.009805
								0.00276
								0.004381
								0.007126
								0.01097
								0.011207
								0.004775
								0.008399
								0.008939
								0.007213
								0.006752
								0.006709
								0.003112
								0.006365

## Sheet: SMN
BL_PDS	PDS	BL_PGA	PGA	BL_KA	KA	HC_UWS	UWS	HC	SCHZ	BD	ADHD
0.005508	0.005674	0.008273	0.003914	0.005999	0.004899	0.00733	0.001453	0.006904	0.006805	0.006105	0.008661
0.005212	0.007146	0.007256	0.001674	0.002335	0.003388	0.009517	0.00118	0.002965	0.00628	0.001426	0.008419
0.002871	0.009413	0.003075	0.005501	0.011028	0.000603	0.004654	0.00055	0.004515	0.002798	0.004825	0.005395
0.008214	0.004374	0.003401	0.003002	0.009738	0.001373	0.003174	0.00118	0.007029	0.007063	0.005034	0.011309
0.004173	0.00438	0.003203	0.002028	0.004822	0.001704	0.008659	0.003512	0.008514	0.00505	0.007342	0.005925
0.005969	0.008186	0.003896	0.003984	0.006032	0.004264	0.006373	0.000427	0.007952	0.005214	0.001922	0.009088
0.004241	0.010324	0.004696	0.003104	0.002894	0.001475	0.006431	0.003593	0.010032	0.00965	0.006097	0.005712
0.008418	0.005585	0.006286	0.001625	0.006752	0.003308	0.00428		0.002839	0.00147	0.003441	0.004144
0.004102	0.007501	0.00404	0.00458	0.005058	0.001728	0.007151		0.005455	0.003362	0.008035	0.003186
0.008312	0.008044	0.002545	0.001823	0.008042	0.002278	0.006066		0.003385	0.003682	0.008296	0.009729
0.004717	0.00861	0.002085	0.004674	0.006341	0.003643	0.004969		0.003785	0.005891	0.002035	0.005438
0.007631	0.003745	0.001944	0.001673	0.002184	0.002437	0.002081		0.00995	0.005841	0.005431	0.00358
0.009139	0.009291	0.002566	0.006092			0.004039		0.004435	0.005765	0.004055	0.005692
0.00562	0.013118	0.003257	0.005505			0.005074		0.005244	0.007411	0.002071	0.007658
0.008957	0.006151	0.014629	0.004907			0.005473		0.004197	0.006242	0.015778	0.008932
0.009448	0.002638	0.004335	0.002062			0.008394		0.006636	0.002949	0.008204	0.005489
0.007683	0.009824	0.003718	0.002432					0.006091	0.007241	0.004762	0.006699
0.004129	0.002061	0.005602	0.004751					0.006449	0.004123	0.004721	0.007848
0.005662	0.008374	0.002763	0.002634					0.005112	0.002384	0.008359	0.005471
0.008092	0.005841	0.004379	0.004545					0.005474	0.003134	0.004214	0.005617
0.007256	0.006716	0.003177	0.006679					0.007585	0.003796	0.008583	0.003285
0.007739	0.01014	0.002439	0.004856					0.011065	0.00494	0.011679	0.005016
0.011051	0.00915	0.01215	0.002813					0.004204	0.003867	0.013169	0.018873
0.00485	0.005346							0.004721	0.002155	0.008997	0.001754
0.004212	0.004307							0.002515	0.006776	0.004826	0.014298
0.009975	0.009368							0.008146	0.003167	0.007715	0.008211
								0.006951	0.007493	0.004401	0.001155
								0.004249	0.007603	0.002264	0.009952
								0.005019	0.002922	0.008089	0.010346
								0.006988	0.006608	0.003778	0.007004
								0.004868	0.001869	0.007553	0.010241
								0.004888	0.004133	0.007728	0.012759
								0.009419	0.00395	0.006522	0.006506
								0.003035	0.009638	0.002885	0.010182
								0.004433	0.007184	0.005923	0.004372
								0.009871	0.004968	0.004971	0.004639
								0.005959	0.008698	0.010045	0.007915
								0.003228	0.005383	0.005731	0.004409
								0.010542	0.003838	0.00475	0.004577
								0.01338	0.007588	0.006941
								0.005881	0.005813	0.005906
								0.007407	0.008458	0.002406
								0.013271	0.001422	0.005463
								0.002535	0.005505	0.003257
								0.005468		0.004276
								0.008818		0.002714
								0.00501		0.003693
								0.006199		0.014623
								0.004968		0.003689
								0.010146
								0.019225
								0.010099
								0.011232
								0.002972
								0.005147
								0.003914
								0.004642
								0.005366
								0.003597
								0.002912
								0.010883
								0.007945
								0.009618
								0.004604
								0.006765
								0.006981
								0.010619
								0.004574
								0.005063
								0.00859
								0.002362
								0.007343
								0.00625
								0.008067
								0.005036
								0.007637
								0.004517
								0.008935
								0.004417
								0.010702
								0.005058
								0.004256
								0.009012
								0.00631
								0.009931
								0.00831
								0.006513
								0.005441
								0.004367
								0.010426
								0.007346
								0.008618
								0.012852
								0.009677
								0.006276
								0.003795
								0.004575
								0.004518
								0.006251
								0.010329
								0.006825
								0.00997
								0.008335
								0.00653
								0.008246
								0.008782
								0.00937
								0.00676
								0.007489
								0.012278
								0.003413
								0.008224
								0.011006
								0.00524
								0.004704
								0.009572

## Sheet: DAN
BL_PDS	PDS	BL_PGA	PGA	BL_KA	KA	HC_UWS	UWS	HC	SCHZ	BD	ADHD
0.003769	0.008163	0.005659	0.001259	0.00106	0.001625	0.00337	0.001844	0.002571	0.001643	0.001593	0.002745
0.000906	0.000887	0.001852	0.000601	0.001506	0.001696	0.002005	0.000175	0.000584	0.003651	0.002704	0.002012
0.003961	0.002571	0.000781	0.000683	0.001846	0.000665	0.003104	0.000325	0.001735	0.001607	0.002365	0.001236
0.000248	0.000325	0.003477	0.000509	0.001939	0.000716	0.002189	0.000175	0.004432	0.001727	0.002343	0.004789
0.001047	0.001385	0.000817	0.002444	0.001953	0.001272	0.001554	0.001483	0.001509	0.007529	0.00157	0.001772
0.002486	0.004078	0.005668	0.000896	0.004657	0.004389	0.003608	0.000186	0.001933	0.00134	0.00233	0.002821
0.000573	0.002933	0.003803	0.001027	0.001266	0.000328	0.002219	0.000682	0.004284	0.000959	0.00177	0.000758
0.001131	0.001851	0.002042	0.000187	0.001931	0.001757	0.002141		0.002421	0.002162	0.001581	0.001585
0.001223	0.000877	0.00144	0.000469	0.002441	0.001437	0.000841		0.002578	0.000527	0.001904	0.001124
0.001757	0.004726	0.003081	0.000434	0.000184	0.000925	0.000847		0.001703	0.002045	0.003054	0.002823
0.002044	0.001748	0.005074	0.000809	0.001338	0.000839	0.002131		0.001418	0.002646	0.000616	0.001164
0.003234	0.001472	0.002301	0.000226	0.001455	0.001057	0.003894		0.001205	0.003203	0.001787	0.003818
0.003078	0.001277	0.001552	0.000593			0.000549		0.002526	0.001461	0.0023	0.00297
0.001397	0.002547	0.000745	0.000466			0.002393		0.002594	0.004468	0.001731	0.001857
0.002196	0.00272	0.001521	0.000958			0.001944		0.001674	0.001627	0.002209	0.002055
0.000739	0.002314	0.001864	0.002551			0.001591		0.001053	0.004129	0.004618	0.002749
0.001968	0.002994	0.00377	0.001641					0.001713	0.003808	0.002275	0.001459
0.000824	0.00066	0.0015	0.000574					0.001747	0.002776	0.003848	0.001313
0.001784	0.003603	0.001489	0.00115					0.004694	0.003949	0.001792	0.001151
0.000889	0.002234	0.002305	0.000889					0.002394	0.001135	0.001453	0.001027
0.001443	0.001024	0.003397	0.003487					0.003613	0.002494	0.002292	0.002209
0.001102	0.001866	0.000635	0.000985					0.00296	0.004139	0.003246	0.002199
0.003388	0.003019	0.002859	0.001221					0.001955	0.007633	0.002071	0.001979
0.002707	0.00255							0.001357	0.001168	0.002189	0.001099
0.00179	0.002089							0.002327	0.003987	0.001325	0.001467
0.001671	0.002455							0.001759	0.005567	0.004564	0.004909
								0.001056	0.001522	0.001386	0.001397
								0.004937	0.003138	0.004669	0.003672
								0.001984	0.00127	0.002609	0.002272
								0.001458	0.002632	0.002624	0.001927
								0.001361	0.001942	0.000853	0.001907
								0.001517	0.00228	0.006473	0.000715
								0.001058	0.001338	0.001222	0.002297
								0.000523	0.003523	0.002477	0.001862
								0.00289	0.001382	0.001961	0.002805
								0.001716	0.001868	0.00214	0.003241
								0.001883	0.002255	0.001864	0.001975
								0.003775	0.00236	0.000886	0.001499
								0.001113	0.005131	0.001061	0.002275
								0.001242	0.00207	0.002173
								0.002666	0.002474	0.001184
								0.000522	0.003014	0.006683
								0.002542	0.001437	0.002354
								0.001784	0.000802	0.002037
								0.003463		0.002549
								0.003001		0.005456
								0.002318		0.001405
								0.00084		0.002477
								0.00207		0.001051
								0.002138
								0.003347
								0.001784
								0.004536
								0.002311
								0.006768
								0.001582
								0.001331
								0.00245
								0.005271
								0.003304
								0.001108
								0.002106
								0.00143
								0.002497
								0.002432
								0.00321
								0.004009
								0.003704
								0.001889
								0.000697
								0.002672
								0.001487
								0.004406
								0.002893
								0.001872
								0.000602
								0.001907
								0.003775
								0.001064
								0.003306
								0.002059
								0.001458
								0.002404
								0.001392
								0.002575
								0.000735
								0.00182
								0.00373
								0.002058
								0.003776
								0.003879
								0.001343
								0.002499
								0.001782
								0.001121
								0.001134
								0.002587
								0.001544
								0.001931
								0.000564
								0.001825
								0.004324
								0.00143
								0.004451
								0.002437
								0.004332
								0.000629
								0.004599
								0.001447
								0.001685
								0.002526
								0.002248
								0.001906
								0.002042
								0.001699
								0.003082

## Sheet: VAN
BL_PDS	PDS	BL_PGA	PGA	BL_KA	KA	HC_UWS	UWS	HC	SCHZ	BD	ADHD
0.002385	0.001012	0.002046	0.000691	0.002636	0.001852	0.002906	0.000195	0.002405	0.003514	0.001365	0.001475
0.001584	0.001784	0.001645	0.000226	0.000182	0.000386	0.004265	0.000137	0.00285	0.002972	0.001024	0.001826
0.002329	0.000391	0.000679	0.000526	0.002571	0.000104	0.000718	0.000296	0.002145	0.002392	0.002128	0.001868
0.002675	0.002835	0.000716	0.000399	0.002554	0.001394	0.001929	0.000137	0.002577	0.001303	0.001586	0.002463
0.002581	0.001635	0.001831	0.001483	0.002434	0.000292	0.0031	0.000928	0.002324	0.002574	0.001849	0.002202
0.002988	0.000584	0.001094	0.000148	0.003645	0.001953	0.004692	0.000462	0.000839	0.002133	0.000652	0.002855
0.002895	0.000923	0.003044	0.000782	0.001651	0.000449	0.003279	0.000628	0.003055	0.001225	0.001868	0.002452
0.003188	0.001056	0.001878	0.00041	0.002806	0.000812	0.001198		0.001173	0.000853	0.004502	0.001133
0.003299	0.003732	0.002418	0.000571	0.003306	0.000192	0.001357		0.003163	0.00312	0.001908	0.00308
0.001548	0.00073	0.000578	0.000557	0.004591	0.001034	0.002074		0.001796	0.002458	0.002888	0.001004
0.001709	0.001858	0.001561	0.000547	0.007202	0.001418	0.001888		0.003667	0.001379	0.000995	0.001907
0.002277	0.001149	0.000518	0.00102	0.001751	0.000869	0.002333		0.002225	0.002941	0.002059	0.002081
0.003465	0.001381	0.001376	0.000561			0.004897		0.003272	0.000676	0.002008	0.002703
0.001921	0.001437	0.002602	0.00116			0.004521		0.001251	0.003089	0.001206	0.001044
0.002499	0.000753	0.00257	0.000768			0.001373		0.00115	0.001465	0.001635	0.001059
0.003136	0.001014	0.001329	0.000562			0.002064		0.002264	0.000787	0.002978	0.004478
0.002355	0.001106	0.00141	0.001137					0.001847	0.003225	0.002552	0.002601
0.002437	0.000197	0.001876	0.000341					0.002377	0.000823	0.00166	0.002081
0.002641	0.000693	0.002231	0.000973					0.001801	0.002317	0.001558	0.001648
0.001612	0.00062	0.001927	0.001337					0.003462	0.000708	0.003142	0.003184
0.003383	0.001537	0.00417	0.001099					0.003182	0.000911	0.004723	0.001596
0.003169	0.001544	0.002321	0.00041					0.002309	0.003237	0.002051	0.00118
0.004105	0.002047	0.002623	0.000768					0.003045	0.00108	0.001839	0.00281
0.002315	0.001035							0.001329	0.002124	0.001123	0.000668
0.002878	0.001473							0.000502	0.002475	0.001148	0.001047
0.001791	0.001534							0.004019	0.0018	0.002577	0.003944
								0.001653	0.001588	0.003014	0.000704
								0.002897	0.003221	0.001708	0.002974
								0.001404	0.00064	0.002673	0.001546
								0.00214	0.001086	0.001852	0.004463
								0.003276	0.000498	0.002404	0.001994
								0.003448	0.000829	0.00237	0.00156
								0.000883	0.001501	0.002072	0.000848
								0.002138	0.00219	0.001491	0.00358
								0.000925	0.001042	0.003091	0.00125
								0.001492	0.002601	0.002236	0.001224
								0.002247	0.000898	0.000253	0.000363
								0.001066	0.00382	0.00042	0.001412
								0.000862	0.002332	0.002237	0.001848
								0.001048	0.001832	0.000816
								0.000892	0.003217	0.002832
								0.000908	0.000734	0.001907
								0.002417	0.000601	0.001024
								0.00127	0.001274	0.001631
								0.004686		0.002855
								0.002075		0.00209
								0.001664		0.000843
								0.005536		0.000646
								0.001157		0.00111
								0.002065
								0.003522
								0.002775
								0.00216
								0.001863
								0.003862
								0.001089
								0.001434
								0.002753
								0.001741
								0.002142
								0.002711
								0.00105
								0.000533
								0.001467
								0.001646
								0.003778
								0.001719
								0.00062
								0.002429
								0.001597
								0.003588
								0.001004
								0.002247
								0.001526
								0.003742
								0.002596
								0.002413
								0.001913
								0.000894
								0.000819
								0.001681
								0.000548
								0.002101
								0.00084
								0.001085
								0.000902
								0.00094
								0.004841
								0.001117
								0.001852
								0.003102
								0.000904
								0.001664
								0.001089
								0.001317
								0.001895
								0.004578
								0.001742
								0.002327
								0.002546
								0.000983
								0.0038
								0.002374
								0.001748
								0.000693
								0.001381
								0.001641
								0.001908
								0.00148
								0.001378
								0.003183
								0.00288
								0.001718
								0.003216
								0.000842
								0.001711

## Sheet: LIM
BL_PDS	PDS	BL_PGA	PGA	BL_KA	KA	HC_UWS	UWS	HC	SCHZ	BD	ADHD
0.001919	0.000517	0.001561	0.001141	0.001465	0.003378	0.0004	0.002262	0.001729	0.000871	0.000891	0.000752
0.000808	0.000524	0.001451	0.000554	0.002814	0.002489	0.00334	0.000771	0.000909	0.000585	0.001395	0.000749
0.000943	0.000501	0.001612	0.001328	0.003554	0.002401	0.000155	0.000374	0.004407	0.000638	0.004432	0.001232
0.000389	0.001749	0.003571	0.001349	0.001149	0.004047	0.001549	0.000771	0.002194	0.001326	0.001932	0.004308
0.001182	0.002949	0.000381	0.000197	0.001434	0.001743	0.000341	0.001149	0.001293	0.000694	0.001059	0.001062
0.000309	0.000196	0.002472	0.00031	0.00249	0.00051	0.000502	0.00054	0.002388	0.00255	0.001577	0.001912
0.001121	0.000568	0.000353	0.000551	0.001324	0.001048	0.000438	0.000151	0.001694	0.002668	0.001034	0.001793
0.002601	0.000432	0.002431	5.76e-05	0.000958	0.000502	0.001592		0.000926	0.008453	0.002256	0.001226
0.000309	0.001258	0.000528	0.001235	0.001493	0.00828	0.00048		0.000636	0.000353	0.000938	0.001349
5.35e-05	0.001121	0.000263	0.000728	0.000445	0.00272	0.000122		0.001364	0.000994	0.002732	0.000711
0.004081	0.0024	0.000303	0.000117	0.001447	0.001359	0.000815		0.001021	0.000742	0.003966	0.001177
0.002865	0.000819	0.001056	0.000618	0.001364	0.003287	0.00026		0.001879	0.002112	0.003924	0.000386
0.001885	0.000305	0.000797	0.000393			0.002461		0.001072	0.003832	0.000361	0.000886
0.00142	0.001053	0.00136	0.002203			0.001805		0.003698	0.002511	0.000531	0.002665
0.001218	0.001456	0.00359	0.000216			0.000543		0.000821	0.002383	0.002079	0.000907
0.001136	0.001609	0.003075	0.000652			0.00298		0.000793	0.000378	0.001423	0.001969
0.001899	0.000271	0.001375	0.000496					0.000544	0.002962	0.000468	0.000661
0.000485	8.86e-05	0.000352	0.000994					0.002353	0.001381	0.001487	0.000742
0.000769	0.000752	0.00047	0.000561					0.002694	0.00151	0.000789	0.000995
0.00152	0.000624	0.000473	0.001285					0.002065	0.001187	0.001347	0.00111
0.000591	0.00023	0.000435	0.001029					0.001531	0.001351	0.00293	0.000845
0.000815	0.000741	0.000552	0.001357					0.005901	0.001199	0.000996	0.001057
0.004122	0.000547	0.001701	0.001653					0.002157	0.001215	0.001931	0.003554
0.001052	0.00069							0.0027	0.006758	0.001489	0.002106
0.002065	0.003725							0.004126	0.003309	0.003553	0.002677
0.000493	0.000568							0.000329	0.002728	0.003163	0.000716
								0.000685	0.00222	0.003164	0.001565
								0.001027	0.001408	0.003637	0.005381
								0.000638	0.003719	0.002332	0.002166
								0.002841	0.001073	0.001896	0.002972
								0.001911	0.000651	0.001457	0.000465
								0.001141	0.000919	9.33e-05	0.002319
								0.000762	0.001236	0.000878	0.001396
								0.000999	0.001065	0.000835	0.000863
								0.000408	0.001804	0.000881	0.000448
								0.002958	0.000493	0.000998	0.002172
								0.001155	0.00037	0.004607	0.001491
								0.001069	0.000719	0.001354	0.00195
								0.001105	0.001771	0.001185	0.00119
								0.003265	0.003259	0.000993
								0.000348	0.000391	0.002169
								0.001291	0.00091	0.003303
								0.002895	0.00114	0.000419
								0.001702	0.00124	0.003674
								0.000502		0.001711
								0.000623		0.0009
								0.002202		0.001525
								0.000214		0.002891
								0.001872		0.00307
								0.002357
								0.001578
								0.000404
								0.000318
								0.002039
								0.00064
								0.000618
								0.001574
								0.000597
								0.000402
								0.000639
								0.002231
								0.001999
								0.001583
								0.001209
								0.001985
								0.003393
								0.00068
								0.000656
								0.0004
								0.000795
								0.000917
								0.003944
								0.001727
								0.003645
								0.000173
								0.001227
								0.004855
								0.001883
								0.002026
								0.001305
								0.002111
								0.002526
								0.000763
								0.001953
								0.00248
								0.003373
								0.001806
								0.002706
								0.001997
								0.001243
								0.001773
								0.005336
								0.001507
								0.00169
								0.002098
								0.000866
								0.000385
								0.000273
								0.002527
								0.002428
								0.000372
								0.002876
								0.002667
								0.00246
								0.000458
								0.001036
								0.001532
								0.000619
								0.002784
								0.002417
								0.000235
								0.001579
								0.004471
								0.000842
								0.002654
								0.001163

## Sheet: FPN
BL_PDS	PDS	BL_PGA	PGA	BL_KA	KA	HC_UWS	UWS	HC	SCHZ	BD	ADHD
0.002874	0.004231	0.002392	0.00116	0.00393	0.002458	0.006408	0.001671	0.00183	0.004817	0.003983	0.003198
0.001094	0.003	0.003458	0.000394	0.000583	0.000445	0.003837	0.001327	0.001908	0.003348	0.000828	0.00218
0.00113	0.003549	0.003924	0.002399	0.00658	0.001228	0.002065	0.000884	0.002595	0.001393	0.002365	0.002057
0.004657	0.000866	0.002202	0.001207	0.003576	0.001386	0.003033	0.001327	0.001723	0.002791	0.003854	0.00271
0.001351	0.001032	0.002364	0.000913	0.002145	0.000526	0.002082	0.002711	0.00688	0.001856	0.002738	0.002359
0.003524	0.002612	0.002031	0.00156	0.003098	0.002462	0.004763	0.000847	0.003066	0.004178	0.001507	0.002472
0.002679	0.002341	0.003042	0.001364	0.001661	0.00099	0.003621	0.000727	0.003508	0.005988	0.001499	0.001438
0.006514	0.002935	0.003577	0.00067	0.004946	0.001678	0.0027		0.001011	0.001041	0.002041	0.000881
0.001329	0.001363	0.0015	0.001766	0.002234	0.000272	0.004648		0.001473	0.003123	0.00342	0.001193
0.004034	0.003426	0.00181	0.001196	0.003059	0.001119	0.002804		0.002145	0.001856	0.000883	0.002478
0.002383	0.003131	0.000672	0.001615	0.004207	0.001966	0.003094		0.00823	0.00349	0.002018	0.004757
0.004439	0.00116	0.00119	0.001098	0.000746	0.000456	0.001238		0.006976	0.004498	0.003545	0.002032
0.002786	0.004129	0.000525	0.001311			0.004627		0.00306	0.001845	0.002779	0.002333
0.002392	0.003792	0.001375	0.002869			0.004805		0.002783	0.002549	0.000902	0.001859
0.004587	0.002206	0.005745	0.002055			0.002817		0.001364	0.001848	0.001994	0.004501
0.00613	0.001358	0.000647	0.001063			0.003632		0.00288	0.001409	0.001641	0.002435
0.005391	0.004507	0.003187	0.001598					0.002309	0.001779	0.002916	0.00228
0.002463	0.001147	0.00272	0.00201					0.00104	0.001897	0.001969	0.003079
0.002163	0.003342	0.001293	0.001109					0.002467	0.000443	0.002775	0.002468
0.004912	0.003563	0.002809	0.002095					0.00267	0.000747	0.002232	0.001163
0.004033	0.003457	0.002342	0.002119					0.002763	0.001065	0.002008	0.001349
0.005416	0.003823	0.002165	0.001598					0.003959	0.002191	0.003635	0.001794
0.003361	0.004399	0.003869	0.001264					0.001866	0.001381	0.001655	0.003807
0.002763	0.001829							0.002288	0.000711	0.004563	0.001162
0.002092	0.00145							0.001826	0.001884	0.00091	0.004716
0.006552	0.002952							0.005152	0.001909	0.002775	0.004052
								0.002276	0.003184	0.001138	0.00065
								0.001036	0.002085	0.000631	0.004376
								0.002525	0.000555	0.003038	0.002861
								0.00182	0.003558	0.003115	0.002685
								0.001954	0.000878	0.0025	0.002788
								0.00161	0.001866	0.002848	0.006878
								0.006034	0.001371	0.003267	0.003086
								0.001486	0.002521	0.003256	0.004288
								0.002842	0.003674	0.00225	0.002363
								0.004334	0.003985	0.002191	0.00222
								0.001547	0.002717	0.00366	0.001573
								0.001934	0.001293	0.00188	0.001795
								0.005265	0.003153	0.002428	0.001281
								0.005351	0.002375	0.003728
								0.002174	0.002295	0.002095
								0.006333	0.0023	0.001059
								0.003022	0.000395	0.001361
								0.001264	0.003726	0.00053
								0.002916		0.00188
								0.00464		0.000972
								0.002489		0.001692
								0.002589		0.005541
								0.003624		0.002357
								0.003691
								0.00388
								0.003258
								0.001999
								0.00178
								0.004243
								0.00252
								0.001802
								0.001863
								0.002469
								0.001816
								0.004871
								0.002397
								0.002662
								0.003358
								0.003369
								0.002692
								0.002951
								0.002178
								0.00223
								0.003309
								0.001708
								0.003421
								0.002496
								0.004098
								0.00214
								0.002563
								0.00146
								0.003889
								0.003088
								0.002512
								0.003766
								0.002101
								0.004176
								0.002349
								0.002704
								0.004188
								0.004413
								0.0035
								0.001812
								0.004631
								0.002409
								0.001865
								0.004155
								0.003128
								0.002317
								0.001212
								0.001339
								0.001513
								0.002425
								0.003946
								0.002017
								0.00259
								0.002445
								0.004199
								0.001992
								0.002994
								0.001834
								0.002615
								0.00304
								0.003432
								0.001072
								0.003437
								0.002662
								0.002731
								0.001721
								0.005543

[truncated: 1 more sheets: DMN]
