# Supplementary material for: Functional geometry of the cortex encodes dimensions of consciousness
Source: Nat Commun. 2023 Jan 5;14:72. doi: 10.1038/s41467-022-35764-7 (PMC9814511; doi:10.1038/s41467-022-35764-7)
Supplement: Supplementary file 8 — Source Data [file 41467_2022_35764_MOESM8_ESM.zip › Source_Data/Figure6.xlsx]

## Sheet: Correlations
	Network Distance				Occurrence Rates
	DMN-VAN	DMN-DAN	VAN-DAN		DMN+	DAN+	VAN+
BL_PDS	0.010056	0.013081	0.003719		0.120524	0.137991	0.159825
BL_PDS	0.006918	0.0070708	0.0013715		0.117031	0.148472	0.131878
BL_PDS	0.011142	0.016868	0.003658		0.173799	0.20262	0.089083
BL_PDS	0.0073836	0.0038899	0.0017261		0.057642	0.064629	0.158952
BL_PDS	0.0068915	0.0030922	0.0042807		0.059389	0.075109	0.118777
BL_PDS	0.012675	0.01267	0.0024807		0.115284	0.135371	0.128384
BL_PDS	0.0069443	0.0064906	0.0015752		0.08559	0.104803	0.156332
BL_PDS	0.012847	0.011265	0.0010643		0.136245	0.146725	0.11441
BL_PDS	0.0060646	0.0054298	0.0029941		0.124017	0.09607	0.153712
BL_PDS	0.0067723	0.010535	0.0025659		0.133624	0.115284	0.113537
BL_PDS	0.0057489	0.0060678	0.0033326		0.103057	0.097817	0.178166
BL_PDS	0.010534	0.011763	0.0013531		0.126638	0.190393	0.084716
BL_PDS	0.011325	0.013107	0.0041477		0.129258	0.125764	0.135371
BL_PDS	0.0093081	0.0084473	0.00097585		0.140611	0.144105	0.143231
BL_PDS	0.0073716	0.010128	0.0010101		0.125764	0.122271	0.142358
BL_PDS	0.0079534	0.0073269	0.0013933		0.089956	0.096943	0.144978
BL_PDS	0.010029	0.011867	0.00037687		0.079476	0.107424	0.075109
BL_PDS	0.011067	0.009164	0.00092653		0.116157	0.148472	0.10131
BL_PDS	0.011005	0.010258	0.0032356		0.156332	0.155459	0.126638
BL_PDS	0.0039427	0.0050052	0.00084146		0.08559	0.072489	0.157205
BL_PDS	0.014017	0.011409	0.0011541		0.179913	0.141485	0.127511
BL_PDS	0.010955	0.0088361	0.0018146		0.102183	0.113537	0.124017
BL_PDS	0.013745	0.012289	0.0057787		0.141485	0.154585	0.104803
BL_PDS	0.0074422	0.010406	0.0022801		0.153712	0.146725	0.09869
BL_PDS	0.0085862	0.007405	0.002019		0.11179	0.119651	0.157205
BL_PDS	0.0089052	0.0085837	0.0015958		0.124891	0.132751	0.092576
PDS	0.0053251	0.019606	0.0087921		0.139093	0.145833	0.142157
PDS	0.0069388	0.008102	0.001067		0.055838	0.083756	0.172589
PDS	0.0036454	0.0087386	0.0032003		0.058971	0.074028	0.154329
PDS	0.0056305	0.0012936	0.0041761		0.052189	0.054433	0.204826
PDS	0.0026554	0.0029606	0.0022207		0.045876	0.042347	0.088222
PDS	0.0059356	0.015182	0.004982		0.092219	0.083093	0.145533
PDS	0.0070269	0.012607	0.0028764		0.107206	0.097833	0.161101
PDS	0.0050629	0.0081566	0.0010342		0.102953	0.09434	0.127153
PDS	0.0054472	0.0029819	0.0036539		0.041827	0.058654	0.180288
PDS	0.0036956	0.010004	0.0045118		0.084314	0.104024	0.173282
PDS	0.0090549	0.0090816	0.0021386		0.108713	0.108973	0.157087
PDS	0.0022978	0.0035129	0.0026011		0.047586	0.05931	0.218621
PDS	0.0056121	0.0096725	0.0020509		0.064563	0.073268	0.163946
PDS	0.0080551	0.0087185	0.0040714		0.10662	0.104277	0.159344
PDS	0.0045928	0.011477	0.0023855		0.105327	0.101667	0.173241
PDS	0.0029148	0.0045156	0.0030825		0.055976	0.067574	0.193646
PDS	0.0094288	0.017695	0.0045313		0.087896	0.115754	0.098943
PDS	0.00079935	0.0022519	0.0010143		0.05151	0.053641	0.170515
PDS	0.0078005	0.012935	0.001906		0.11476	0.115466	0.137006
PDS	0.0033648	0.0076566	0.0032764		0.077551	0.078827	0.169643
PDS	0.0099349	0.0097572	0.00085358		0.064188	0.070059	0.192955
PDS	0.0064482	0.0074151	0.0017004		0.070025	0.089681	0.189189
PDS	0.011128	0.012104	0.0043142		0.114161	0.130511	0.141606
PDS	0.0014715	0.0068428	0.0048548		0.084547	0.100063	0.148195
PDS	0.0045174	0.0052042	0.0034752		0.04375	0.070455	0.223295
PDS	0.0051713	0.0092747	0.0045595		0.062468	0.076293	0.167435
BL_PGA	0.016337	0.021926	0.0012925		0.106599	0.147208	0.126904
BL_PGA	0.013781	0.016339	0.00076796		0.0964467	0.0761421	0.101523
BL_PGA	0.0037766	0.0044898	0.0014309		0.166667	0.1625	0.120833
BL_PGA	0.0014332	0.007591	0.0060894		0.229167	0.241667	0.0833333
BL_PGA	0.0040082	0.0048937	0.0015045		0.0803571	0.0848214	0.142857
BL_PGA	0.0052046	0.013038	0.0052568		0.1	0.0833333	0.195833
BL_PGA	0.01759	0.017191	0.0043377		0.205882	0.184874	0.0378151
BL_PGA	0.0099357	0.011859	0.00030334		0.158333	0.1375	0.108333
BL_PGA	0.0088524	0.0076728	0.0019914		0.136752	0.115385	0.15812
BL_PGA	0.0044703	0.0095584	0.0026071		0.0875	0.1	0.125
BL_PGA	0.0091452	0.014738	0.0023467		0.121951	0.097561	0.17561
BL_PGA	0.0048007	0.0077217	0.0014142		0.175214	0.162393	0.115385
BL_PGA	0.003549	0.0086022	0.0037407		0.149573	0.136752	0.0726496
BL_PGA	0.008164	0.004936	0.0010608		0.1375	0.129167	0.0875
BL_PGA	0.015117	0.013113	0.001195		0.171946	0.158371	0.0904977
BL_PGA	0.0058746	0.0086382	0.0037227		0.173729	0.161017	0.101695
BL_PGA	0.0057446	0.0086947	0.0018132		0.204167	0.216667	0.0791667
BL_PGA	0.010366	0.0095018	0.00014721		0.142857	0.151261	0.0714286
BL_PGA	0.011973	0.0072905	0.0012854		0.180617	0.145374	0.118943
BL_PGA	0.0086635	0.010175	0.0019596		0.15	0.175	0.104167
BL_PGA	0.017559	0.015417	0.0023411		0.120833	0.141667	0.104167
BL_PGA	0.0069657	0.0059636	0.00071173		0.147619	0.147619	0.0857143
BL_PGA	0.011978	0.01218	0.0072174		0.125	0.141667	0.104167
PGA	0.0032066	0.0037837	0.002177		0.0625	0.0833333	0.120833
PGA	0.00077481	0.00067899	0.0011548		0.1	0.125	0.145833
PGA	0.0046928	0.0054438	0.00019315		0.0541667	0.0375	0.208333
PGA	0.0023111	0.0016519	0.00080429		0.120833	0.1625	0.145833
PGA	0.0026805	0.0036902	0.0039478		0.116667	0.145833	0.120833
PGA	0.0019573	0.0040318	0.0011243		0.0782609	0.0956522	0.2
PGA	0.0046334	0.0050674	0.0014034		0.0625	0.0583333	0.179167
PGA	0.0014137	0.0010554	0.00046436		0.0331126	0.0397351	0.218543
PGA	0.0023257	0.003539	0.00028061		0.116667	0.1125	0.141667
PGA	0.0019018	0.0032114	0.00094419		0.0375	0.075	0.245833
PGA	0.0013514	0.0039974	0.0014579		0.05	0.0416667	0.170833
PGA	0.0020454	0.002957	0.0013103		0.1125	0.104167	0.166667
PGA	0.0011602	0.0031233	0.001829		0.108333	0.141667	0.120833
PGA	0.0031218	0.0029694	0.0011619		0.0625	0.0916667	0.1625
PGA	0.0031473	0.0040398	0.0020706		0.0625	0.0916667	0.1875
PGA	0.0010166	0.0066585	0.0031882		0.0916667	0.1	0.191667
PGA	0.0018148	0.0057605	0.0024534		0.0833333	0.0916667	0.141667
PGA	0.0031679	0.0032555	0.00072831		0.0125	0.0625	0.225
PGA	0.0048423	0.0066533	0.00088394		0.0458333	0.0791667	0.2375
PGA	0.0010721	0.0035627	0.0019832		0.0458333	0.0583333	0.208333
PGA	0.0099934	0.015223	0.0033647		0.0833333	0.1125	0.179167
PGA	0.0052699	0.0072236	0.00073569		0.0541667	0.0916667	0.2125
PGA	0.0014406	0.0046623	0.00224		0.0875	0.0916667	0.216667
BL_KA	0.0065139	0.0076859	0.0013906		0.06	0.065	0.175
BL_KA	0.00058821	0.0036642	0.0016217		0.0666667	0.08	0.223333
BL_KA	0.015544	0.01411	0.0011567		0.11	0.11	0.0766667
BL_KA	0.015232	0.012404	0.0020801		0.173333	0.186667	0.0566667
BL_KA	0.011494	0.010381	0.00050007		0.10473	0.0912162	0.0844595
BL_KA	0.013302	0.015004	0.0037764		0.153333	0.133333	0.12
BL_KA	0.0047652	0.0046505	0.00051661		0.115079	0.0992063	0.111111
BL_KA	0.012312	0.010863	0.0008486		0.133333	0.11	0.126667
BL_KA	0.0092648	0.0081006	0.0030004		0.14	0.14	0.1
BL_KA	0.012965	0.0062164	0.0035686		0.095092	0.0981595	0.168712
BL_KA	0.020454	0.011859	0.002923		0.107383	0.11745	0.144295
BL_KA	0.0024876	0.005148	0.003651		0.103333	0.08	0.19
KA	0.0040233	0.0076759	0.0023537		0.0646552	0.0704023	0.135057
KA	0.0012479	0.0029179	0.0013089		0.062212	0.0610599	0.221198
KA	0.0012568	0.001083	0.00021113		0.0231788	0.0298013	0.0927152
KA	0.0021633	0.0028173	0.0010491		0.05	0.0552632	0.178947
KA	0.0015744	0.0029877	0.00080699		0.0551181	0.0787402	0.149606
KA	0.0055687	0.0091643	0.0047128		0.0708333	0.102083	0.141667
KA	0.00056674	0.0011564	0.00091372		0.0310078	0.0271318	0.166667
KA	0.0023844	0.0038553	0.00023355		0.0694444	0.1	0.158333
KA	0.00062831	0.0025305	0.00064989		0.0333333	0.0583333	0.0979167
KA	0.002891	0.0031004	0.0018577		0.062963	0.0666667	0.148148
KA	0.0041238	0.0056855	0.0011548		0.0630531	0.0752212	0.134956
KA	0.00146	0.0038221	0.0017311		0.0412903	0.0477419	0.193548
HC_UWS	0.024948	0.02424	0.0026524		0.257576	0.227273	0.020202
HC_UWS	0.02064	0.01456	0.0010177		0.20202	0.212121	0.0353535
HC_UWS	0.0070559	0.014412	0.0030673		0.171717	0.126263	0.0959596
HC_UWS	0.008052	0.0082291	0.0020128		0.173469	0.142857	0.0867347
HC_UWS	0.013126	0.011004	0.0016542		0.19697	0.166667	0.116162
HC_UWS	0.026038	0.024682	0.00021659		0.207071	0.181818	0.0757576
HC_UWS	0.018256	0.017149	0.00054823		0.186869	0.156566	0.106061
HC_UWS	0.0082428	0.012965	0.00098285		0.116162	0.106061	0.126263
HC_UWS	0.009487	0.0086922	0.0005251		0.126263	0.106061	0.0959596
HC_UWS	0.0091197	0.010322	0.00060802		0.173469	0.158163	0.117347
HC_UWS	0.015171	0.016833	0.0012582		0.222222	0.212121	0.0909091
HC_UWS	0.0097936	0.014333	0.0012512		0.163265	0.188776	0.0663265
HC_UWS	0.011379	0.0064837	0.0037278		0.136364	0.136364	0.156566
HC_UWS	0.016836	0.0124	0.0020416		0.207071	0.186869	0.0757576
HC_UWS	0.0051235	0.0065066	0.0022282		0.136364	0.141414	0.0959596
HC_UWS	0.0097956	0.01058	0.0017546		0.131313	0.136364	0.136364
UWS	0.00061149	0.0025977	0.0010699		0.0823529	0.0823529	0.170588
UWS	0.00052757	0.00024972	0.00012327		0.0263158	0.0473684	0.210526
UWS	0.00054613	0.0003574	0.00056661		0.0505051	0.0909091	0.207071
UWS	0.00052757	0.00024972	0.00012327		0.0263158	0.0473684	0.210526
UWS	0.0071484	0.0079935	0.0014429		0.0601093	0.10929	0.131148
UWS	0.0013548	0.00068363	0.00036409		0.0656566	0.0505051	0.20202
UWS	0.0019858	0.0036688	0.0009225		0.0960452	0.0903955	0.237288
HC	0.013434	0.016046	0.0015683		0.16	0.206667	0.0533333
HC	0.0089366	0.0047012	0.0010942		0.057377	0.155738	0.131148
HC	0.0043135	0.0058401	0.0025619		0.1	0.0846154	0.153846
HC	0.021699	0.031489	0.0014277		0.18	0.193333	0.0666667
HC	0.0058708	0.010286	0.0019249		0.0733333	0.0866667	0.126667
HC	0.0081652	0.012026	0.00053752		0.171233	0.150685	0.0410959
HC	0.017524	0.017827	0.0039416		0.146667	0.12	0.0733333
HC	0.0075855	0.010397	0.0013614		0.137681	0.144928	0.0724638
HC	0.012949	0.015757	0.0025622		0.172932	0.210526	0.150376
HC	0.0045983	0.0086153	0.0013384		0.111888	0.104895	0.132867
HC	0.012484	0.0095219	0.0023472		0.0866667	0.0933333	0.0666667
HC	0.0082659	0.0084175	0.0014419		0.06	0.04	0.153333
HC	0.012797	0.012172	0.0014532		0.1	0.133333	0.12
HC	0.0043365	0.0095255	0.0030695		0.0808824	0.110294	0.117647
HC	0.0044988	0.005448	0.0027862		0.121622	0.128378	0.135135
HC	0.0090671	0.0077804	0.0018907		0.0878378	0.121622	0.135135
HC	0.0052636	0.0065508	0.00169		0.037037	0.111111	0.138889
HC	0.011492	0.010041	0.0019689		0.175676	0.182432	0.0945946
HC	0.012344	0.017131	0.0019405		0.24	0.2	0.0533333
HC	0.015039	0.014624	0.00077919		0.212329	0.19863	0.0616438
HC	0.015865	0.017861	0.0029052		0.16	0.133333	0.0666667
HC	0.013987	0.01926	0.0012451		0.16	0.146667	0.106667
HC	0.010145	0.0097394	0.0025229		0.166667	0.12	0.106667
HC	0.0061999	0.0067364	0.0035308		0.0763889	0.111111	0.0902778
HC	0.0027398	0.004999	0.0018369		0.156522	0.0608696	0.104348
HC	0.01371	0.010895	0.0016508		0.110345	0.137931	0.137931
HC	0.008671	0.0066326	0.00096061		0.106383	0.141844	0.134752
HC	0.010522	0.014456	0.0045668		0.148649	0.175676	0.108108
HC	0.011188	0.012973	0.0019034		0.117241	0.110345	0.0827586
HC	0.0033296	0.0026622	0.0031861		0.108108	0.0720721	0.135135
HC	0.0099132	0.0082272	0.0019023		0.120301	0.180451	0.120301
HC	0.019917	0.012552	0.0014918		0.16	0.166667	0.08
HC	0.005299	0.0049347	0.00058349		0.0333333	0.0933333	0.0866667
HC	0.0093795	0.0065751	0.0010374		0.19469	0.123894	0.0884956
HC	0.0060287	0.0085287	0.0040183		0.186667	0.146667	0.106667
HC	0.011126	0.011313	7.6488e-06		0.12	0.126667	0.0933333
HC	0.0076704	0.0099617	0.0021411		0.108108	0.128378	0.189189
HC	0.010137	0.014403	0.0018998		0.166667	0.253333	0.0733333
HC	0.004054	0.0076184	0.0014357		0.0945946	0.114865	0.0878378
HC	0.007896	0.0089538	0.0017076		0.0866667	0.113333	0.106667
HC	0.0067757	0.011204	0.0017279		0.18	0.133333	0.0733333
HC	0.0034206	0.003797	0.00058369		0.0241935	0.0645161	0.112903
HC	0.013205	0.016282	0.0015192		0.142857	0.136054	0.115646
HC	0.0050675	0.0064588	0.0017736		0.119403	0.0895522	0.11194
HC	0.017926	0.013606	0.0021071		0.209459	0.216216	0.0608108
HC	0.013251	0.013738	0.0015757		0.18	0.113333	0.06
HC	0.0085217	0.0094169	0.0016242		0.16	0.193333	0.0733333
HC	0.017008	0.0074075	0.0031519		0.10274	0.136986	0.0684932
HC	0.0064247	0.0087334	0.0027758		0.1	0.0733333	0.133333
HC	0.014146	0.013726	0.0012892		0.15493	0.169014	0.0774648
HC	0.016993	0.016329	0.0021214		0.173333	0.146667	0.0933333
HC	0.01964	0.019132	0.00095978		0.193333	0.273333	0.06
HC	0.0099216	0.016707	0.0059539		0.173333	0.12	0.133333
HC	0.01181	0.012535	0.001102		0.222973	0.141892	0.027027
HC	0.012498	0.017313	0.012347		0.2	0.2	0.0533333
HC	0.0080628	0.0060487	0.0015494		0.16	0.133333	0.126667
HC	0.0026496	0.0053825	0.0018072		0.08	0.0866667	0.186667
HC	0.019374	0.016841	0.0010654		0.226667	0.253333	0.08
HC	0.012905	0.017336	0.0017011		0.166667	0.186667	0.0933333
HC	0.0078182	0.0087075	0.0028871		0.12	0.1	0.113333
HC	0.0078953	0.0059268	0.0015577		0.1	0.0933333	0.146667
HC	0.011143	0.013934	0.00066117		0.113333	0.113333	0.0866667
HC	0.0072661	0.0093347	0.001016		0.126667	0.12	0.0466667
HC	0.0067378	0.0085167	0.0011514		0.16	0.153333	0.0933333
HC	0.0093244	0.0093368	0.00051951		0.141892	0.128378	0.0743243
HC	0.014663	0.017219	0.0015302		0.153333	0.153333	0.0666667
HC	0.013949	0.016088	0.00161		0.153333	0.166667	0.0466667
HC	0.0043743	0.0099442	0.0028178		0.113333	0.12	0.0866667
HC	0.013883	0.011689	0.0014207		0.133333	0.0933333	0.14
HC	0.006259	0.0039573	0.001539		0.0666667	0.0933333	0.126667
HC	0.013376	0.013072	0.00063376		0.213333	0.18	0.08
HC	0.012694	0.014387	0.00048438		0.110345	0.0758621	0.0689655
HC	0.010524	0.014518	0.0042165		0.113333	0.146667	0.14
HC	0.010274	0.013561	0.00037072		0.186667	0.173333	0.0866667
HC	0.015989	0.0090576	0.004942		0.166667	0.133333	0.113333
HC	0.0078305	0.0056198	0.0017925		0.0733333	0.0733333	0.206667
HC	0.009329	0.0090562	0.0031408		0.0827068	0.112782	0.0902256
HC	0.015548	0.017941	0.001476		0.146667	0.18	0.06
HC	0.0034718	0.0047498	0.00049841		0.0933333	0.106667	0.0933333
HC	0.0048462	0.011214	0.0044492		0.12	0.146667	0.08
HC	0.014208	0.016171	0.0018061		0.12	0.133333	0.0733333
HC	0.0021839	0.0029592	0.001576		0.0422535	0.0774648	0.15493
HC	0.0055338	0.0081317	0.0036379		0.121622	0.0945946	0.182432
HC	0.0042801	0.0078779	0.0011952		0.14	0.0666667	0.12
HC	0.0063451	0.0095948	0.0011636		0.136986	0.136986	0.116438
HC	0.0041392	0.0064183	0.00094657		0.0965517	0.0827586	0.110345
HC	0.00479	0.0098422	0.00194		0.0952381	0.134921	0.0873016
HC	0.021287	0.021515	0.0014966		0.206667	0.14	0.106667
HC	0.0091988	0.0097547	0.0019439		0.18	0.16	0.0933333
HC	0.0098099	0.012126	0.004406		0.145833	0.125	0.0972222
HC	0.013804	0.015755	0.0036839		0.173333	0.193333	0.1
HC	0.0036336	0.0081558	0.0012376		0.0615385	0.0692308	0.0923077
HC	0.009433	0.014236	0.0012494		0.14	0.146667	0.0866667
HC	0.0083733	0.009398	0.0014384		0.126667	0.133333	0.0466667
HC	0.0068315	0.0069262	0.0016365		0.0833333	0.111111	0.111111
HC	0.011588	0.0084835	0.0016678		0.173228	0.15748	0.0551181
HC	0.020794	0.017165	0.0013093		0.18	0.2	0.1
HC	0.0083773	0.0092451	0.0018663		0.173333	0.153333	0.12
HC	0.0095262	0.0082582	0.0022444		0.18	0.146667	0.0533333
HC	0.0056611	0.0027467	0.0019404		0.0866667	0.06	0.186667
HC	0.0084484	0.011073	0.00066157		0.166667	0.14	0.1
HC	0.01279	0.0097597	0.0093827		0.14	0.133333	0.1
HC	0.0088542	0.010037	0.0011915		0.18	0.133333	0.106667
HC	0.015697	0.021635	0.0048999		0.166667	0.113333	0.146667
HC	0.0072673	0.0097135	0.001485		0.0909091	0.0629371	0.0979021
HC	0.012077	0.013909	0.0032409		0.206667	0.16	0.0733333
HC	0.0055809	0.0051347	0.0012281		0.06	0.0666667	0.173333
HC	0.01126	0.018446	0.0041253		0.12	0.126667	0.113333
HC	0.0067016	0.0063045	0.0008602		0.106667	0.0933333	0.12
HC	0.0060861	0.0077524	0.00028294		0.130137	0.171233	0.0890411
HC	0.01721	0.017901	0.0019909		0.206897	0.172414	0.131034
HC	0.013001	0.010382	0.0013168		0.146667	0.106667	0.106667
HC	0.0049552	0.0081012	0.0022076		0.0878378	0.0878378	0.141892
HC	0.011638	0.0092982	0.0012164		0.12	0.14	0.06
HC	0.0062324	0.0070678	0.00044155		0.14	0.14	0.06
HC	0.0077241	0.0080076	0.0017235		0.0933333	0.0933333	0.08
SCHZ	0.013303	0.0097917	0.0024468		0.113475	0.156028	0.106383
SCHZ	0.02059	0.015847	0.005451		0.166667	0.126667	0.0533333
SCHZ	0.0084692	0.0065864	0.0013002		0.0992908	0.170213	0.0567376
SCHZ	0.0083087	0.0099589	0.0018064		0.0909091	0.113636	0.0984848
SCHZ	0.0088649	0.018226	0.009735		0.159722	0.145833	0.111111
SCHZ	0.014401	0.011973	0.0010746		0.186667	0.153333	0.08
SCHZ	0.010411	0.0086824	0.00063513		0.113333	0.126667	0.06
SCHZ	0.0047653	0.0071077	0.0015372		0.144068	0.0762712	0.0677966
SCHZ	0.0050603	0.0029132	0.0021708		0.06	0.0733333	0.166667
SCHZ	0.016694	0.012083	0.0016366		0.173333	0.133333	0.06
SCHZ	0.0077475	0.0083737	0.00097687		0.0958904	0.109589	0.0958904
SCHZ	0.008215	0.010227	0.0060283		0.137931	0.110345	0.117241
SCHZ	0.0046374	0.0068612	0.00081777		0.0916031	0.0687023	0.0763359
SCHZ	0.019139	0.01668	0.0041379		0.153333	0.173333	0.08
SCHZ	0.0050626	0.0053458	0.0014585		0.109589	0.10274	0.10274
SCHZ	0.011266	0.020134	0.002841		0.226667	0.226667	0.0866667
SCHZ	0.014697	0.017522	0.0027361		0.125	0.139706	0.102941
SCHZ	0.010605	0.015396	0.00094882		0.168919	0.155405	0.0472973
SCHZ	0.0083612	0.011671	0.0040291		0.166667	0.206667	0.14
SCHZ	0.0051846	0.0055915	0.0012061		0.151515	0.128788	0.0757576
SCHZ	0.0057581	0.0094772	0.00069341		0.139706	0.139706	0.102941
SCHZ	0.013181	0.017082	0.0034961		0.178571	0.2	0.0642857
SCHZ	0.0089311	0.022814	0.006936		0.22	0.28	0.0733333
SCHZ	0.0030989	0.0040071	0.0021262		0.03	0.04	0.18
SCHZ	0.011911	0.015461	0.0027841		0.193103	0.22069	0.0482759
SCHZ	0.012163	0.018431	0.0048794		0.18	0.146667	0.0533333
SCHZ	0.012133	0.011397	0.00068266		0.135714	0.164286	0.0714286
SCHZ	0.021836	0.019908	0.0016674		0.213793	0.172414	0.0413793
SCHZ	0.0015798	0.00284	0.0016054		0.059322	0.0932203	0.144068
SCHZ	0.0045276	0.0047255	0.0029664		0.0851064	0.0638298	0.0567376
SCHZ	0.0040411	0.0079043	0.0021793		0.112782	0.12782	0.120301
SCHZ	0.0026068	0.0073195	0.002489		0.0615385	0.0846154	0.123077
SCHZ	0.0056235	0.0055957	0.0027397		0.0774648	0.0915493	0.105634
SCHZ	0.0099901	0.014451	0.0038181		0.155405	0.101351	0.108108
SCHZ	0.0050248	0.0077685	0.0012547		0.0661765	0.0588235	0.132353
SCHZ	0.012036	0.010429	0.002462		0.16	0.106667	0.12
SCHZ	0.0094263	0.013193	0.0011553		0.14	0.133333	0.12
SCHZ	0.016158	0.012399	0.0036435		0.171429	0.142857	0.128571
SCHZ	0.0084918	0.011611	0.0065922		0.168919	0.162162	0.108108
SCHZ	0.0070399	0.0077988	0.002989		0.0774648	0.0774648	0.112676
SCHZ	0.018336	0.017079	0.0019054		0.186207	0.151724	0.0965517
SCHZ	0.0079498	0.010183	0.0029157		0.146667	0.166667	0.0866667
SCHZ	0.0022087	0.0045192	0.0020169		0.0769231	0.0699301	0.125874
SCHZ	0.0067987	0.0044777	0.00085841		0.0909091	0.111888	0.0769231
BD	0.0072789	0.010325	0.00070731		0.1	0.153333	0.113333
BD	0.0018297	0.0042801	0.0025438		0.0866667	0.16	0.146667
BD	0.0076631	0.007909	0.0013256		0.0758621	0.137931	0.137931
BD	0.011449	0.012057	0.0012048		0.206667	0.166667	0.06
BD	0.0086862	0.010784	0.0013621		0.155039	0.162791	0.0775194
BD	0.0057556	0.0096929	0.0016069		0.175676	0.155405	0.0472973
BD	0.010654	0.0084285	0.0021701		0.173333	0.153333	0.0933333
BD	0.018115	0.010529	0.0021703		0.184932	0.184932	0.10274
BD	0.0083059	0.0066618	0.0018883		0.06	0.113333	0.16
BD	0.0063288	0.0070759	0.0049576		0.0942029	0.0797101	0.101449
BD	0.0023957	0.0026373	0.0013786		0.0714286	0.0714286	0.214286
BD	0.011565	0.012057	0.0012707		0.133333	0.106667	0.12
BD	0.0083497	0.010152	0.003623		0.205674	0.184397	0.163121
BD	0.0079457	0.010397	0.0021797		0.206667	0.126667	0.08
BD	0.01562	0.019719	0.0003903		0.16	0.173333	0.0533333
BD	0.021526	0.024475	0.0020722		0.22	0.226667	0.08
BD	0.01065	0.0068074	0.0023092		0.128571	0.121429	0.107143
BD	0.010391	0.013741	0.0019894		0.206667	0.2	0.0866667
BD	0.003219	0.0044935	0.0038903		0.057971	0.057971	0.101449
BD	0.012037	0.0089688	0.0025523		0.106667	0.18	0.0933333
BD	0.022821	0.016171	0.0041101		0.173333	0.22	0.0933333
BD	0.012891	0.014473	0.001968		0.164286	0.128571	0.121429
BD	0.0070429	0.0067282	0.0010976		0.096	0.112	0.112
BD	0.0066423	0.0053534	0.0012438		0.0978261	0.0652174	0.119565
BD	0.0086398	0.0085638	0.00058924		0.13986	0.167832	0.0559441
BD	0.013721	0.01829	0.0023709		0.18	0.173333	0.1
BD	0.0066226	0.0076885	0.001227		0.0958904	0.0616438	0.191781
BD	0.011384	0.017232	0.003506		0.2	0.14	0.0933333
BD	0.0062861	0.004909	0.0075879		0.0642857	0.0928571	0.0857143
BD	0.011466	0.012164	0.00022506		0.146667	0.113333	0.0466667
BD	0.0097914	0.0075926	0.0012581		0.106667	0.0666667	0.126667
BD	0.014807	0.018775	0.0029345		0.193333	0.14	0.1
BD	0.0086828	0.0085335	0.0021992		0.133333	0.1	0.106667
BD	0.0059145	0.006557	0.0014243		0.182432	0.121622	0.0878378
BD	0.010445	0.0095563	0.001792		0.0965517	0.131034	0.110345
BD	0.0087844	0.011655	0.0023664		0.175676	0.114865	0.0810811
BD	0.0034903	0.0055519	0.0010802		0.101351	0.114865	0.0945946
BD	0.0039557	0.0043725	0.00043357		0.100719	0.107914	0.143885
BD	0.010488	0.0070869	0.0010775		0.1	0.14	0.126667
BD	0.0032533	0.0085083	0.0017556		0.0935252	0.0719424	0.179856
BD	0.0069236	0.005268	0.0013523		0.137681	0.115942	0.0869565
BD	0.011428	0.019124	0.0066819		0.193333	0.146667	0.0466667
BD	0.012068	0.013427	0.0017321		0.184932	0.178082	0.0753425
BD	0.0034769	0.0057293	0.0026489		0.0727273	0.0454545	0.127273
BD	0.0093057	0.0096786	0.0035678		0.133333	0.08	0.146667
BD	0.010605	0.016427	0.0010757		0.164286	0.242857	0.0285714
BD	0.0047385	0.0053344	0.0011821		0.0684932	0.116438	0.0821918
BD	0.0085871	0.011941	0.0020416		0.0866667	0.0666667	0.0933333
BD	0.0056837	0.0035219	0.00063797		0.0729927	0.0875912	0.0510949
ADHD	0.0096213	0.011843	0.0019861		0.162162	0.141892	0.108108
ADHD	0.0098398	0.0095468	0.0016474		0.174825	0.125874	0.0909091
ADHD	0.0090167	0.0074424	0.0010177		0.158273	0.115108	0.129496
ADHD	0.017844	0.022059	0.0029747		0.16	0.106667	0.113333
ADHD	0.013599	0.011996	0.0012957		0.133333	0.12	0.113333
ADHD	0.012966	0.013547	0.00074087		0.146667	0.2	0.106667
ADHD	0.0087252	0.0065673	0.0015802		0.1	0.114286	0.1
ADHD	0.0091771	0.01187	0.0015093		0.193333	0.16	0.0666667
ADHD	0.0089016	0.0045194	0.0028582		0.193333	0.153333	0.0733333
ADHD	0.0056538	0.0080497	0.0015047		0.0733333	0.0933333	0.0866667
ADHD	0.0065917	0.0034383	0.0026085		0.0890411	0.0958904	0.0753425
ADHD	0.011251	0.012721	0.0032336		0.2	0.12	0.126667
ADHD	0.014045	0.012269	0.0036462		0.178571	0.178571	0.05
ADHD	0.0077328	0.011277	0.00060068		0.14	0.14	0.0666667
ADHD	0.0050218	0.0090431	0.0010834		0.126667	0.0866667	0.08
ADHD	0.020448	0.013796	0.0048226		0.14	0.18	0.106667
ADHD	0.010682	0.0092652	0.0023628		0.12	0.1	0.12
ADHD	0.0082735	0.0068547	0.0010044		0.126667	0.133333	0.133333
ADHD	0.0060221	0.0067747	0.0019293		0.0945946	0.128378	0.0743243
ADHD	0.0099589	0.006408	0.0025264		0.102041	0.122449	0.0612245
ADHD	0.0083961	0.0087959	0.0022573		0.121622	0.0945946	0.121622
ADHD	0.0088232	0.015141	0.0017031		0.175676	0.141892	0.0945946
ADHD	0.012699	0.012039	0.00086076		0.146667	0.193333	0.0733333
ADHD	0.002984	0.0040595	0.00063146		0.0769231	0.0865385	0.163462
ADHD	0.0066279	0.0067481	5.1755e-05		0.1	0.106667	0.0733333
ADHD	0.014049	0.01951	0.0029754		0.186667	0.173333	0.08
ADHD	0.0030354	0.0041733	0.0007282		0.121622	0.148649	0.114865
ADHD	0.0092781	0.013181	0.0050129		0.114865	0.108108	0.101351
ADHD	0.0067047	0.0092446	0.001101		0.136054	0.129252	0.122449
ADHD	0.017567	0.010665	0.0021777		0.12	0.12	0.0733333
ADHD	0.017708	0.019603	0.0011748		0.153333	0.166667	0.08
ADHD	0.0076837	0.0067331	0.0006322		0.1	0.08	0.0933333
ADHD	0.0075489	0.01383	0.0017548		0.206667	0.2	0.0533333
ADHD	0.015319	0.014944	0.0023613		0.14	0.106667	0.0933333
ADHD	0.0075795	0.012875	0.0038287		0.176871	0.102041	0.156463
ADHD	0.008239	0.011317	0.0020317		0.135135	0.162162	0.121622
ADHD	0.0045843	0.0095556	0.00092507		0.133333	0.133333	0.0666667
ADHD	0.0087671	0.0083607	0.00023457		0.15942	0.173913	0.144928
ADHD	0.015702	0.016272	0.00061193		0.174825	0.216783	0.048951
