# Supplementary material for: Functional geometry of the cortex encodes dimensions of consciousness
Source: Nat Commun. 2023 Jan 5;14:72. doi: 10.1038/s41467-022-35764-7 (PMC9814511; doi:10.1038/s41467-022-35764-7)
Supplement: Supplementary file 8 — Source Data [file 41467_2022_35764_MOESM8_ESM.zip › Source_Data/Supplementary Figure4.xlsx]

## Sheet: lambda
	Cohen's d of PDS				Cohen's d of PGA				Cohen's d of KA				Cohen's d of UWS				Cohen's d of SCHZ				Cohen's d of BD				Cohen's d of ADHD
	G1 Range	G2 Range	G3 Range	DMN-VAN Distance	G1 Range	G2 Range	G3 Range	DMN-VAN Distance	G1 Range	G2 Range	G3 Range	DMN-VAN Distance	G1 Range	G2 Range	G3 Range	DMN-VAN Distance	G1 Range	G2 Range	G3 Range	DMN-VAN Distance	G1 Range	G2 Range	G3 Range	DMN-VAN Distance	G1 Range	G2 Range	G3 Range	DMN-VAN Distance
5 Minutes	0.446	0.129	-0.016	0.876	0.875	0.262	1.333	1.493	0.772	1.535	0.503	1.56	2.399	0.977	1.097	2.206	0.362	0.668	0.14	0.096	0.309	0.117	-0.041	0.164	0.045	-0.216	0.114	-0.011
Sparsity 0.0	-0.258	0.533	0.102	0.332	0.701	1.379	0.025	0.866	0.664	0.456	-0.202	1.094	1.662	-0.064	-1.58	1.338	0.111	0.381	0.024	0.063	0.169	0.363	-0.1	0.147	0.168	0.304	-0.009	0.131
Sparsity 0.1	-0.1	0.467	0.33	0.437	0.703	1.088	-0.057	0.891	0.686	0.253	-0.117	1.175	1.76	0.351	-1.594	1.453	0.152	0.374	0.078	0.063	0.208	0.336	-0.004	0.138	0.156	0.285	0.008	0.094
Sparsity 0.2	0.089	0.324	0.456	0.599	0.739	0.908	-0.048	0.946	0.678	0.137	0.005	1.26	1.921	0.592	-1.256	1.577	0.189	0.358	0.053	0.07	0.228	0.291	0.019	0.144	0.134	0.261	0.027	0.067
Sparsity 0.3	0.198	0.195	0.483	0.711	0.774	0.795	-0.02	1.009	0.683	0.018	0.135	1.313	2.086	0.685	-0.864	1.665	0.212	0.307	0.011	0.073	0.263	0.208	-0.007	0.149	0.137	0.234	0.029	0.052
Sparsity 0.4	0.132	0.16	0.418	0.722	0.789	0.838	-0.055	1.049	0.69	0.013	0.197	1.337	2.198	0.683	-0.993	1.716	0.226	0.238	0.084	0.08	0.301	0.141	0.001	0.151	0.152	0.182	0.001	0.048
Sparsity 0.5	0.05	0.08	0.481	0.674	0.75	0.914	-0.073	1.056	0.712	0.017	0.339	1.347	2.208	0.97	-1.25	1.747	0.255	0.176	0.154	0.084	0.327	0.12	0.034	0.145	0.178	0.15	-0.054	0.048
Sparsity 0.6	0.035	-0.011	0.595	0.635	0.717	1.024	0.01	1.057	0.741	0.047	0.555	1.362	2.315	1.545	-1.173	1.777	0.291	0.157	0.189	0.089	0.347	0.139	0.02	0.141	0.194	0.16	-0.11	0.043
Sparsity 0.7	0.073	-0.375	0.947	0.673	0.715	0.984	0.248	1.092	0.77	0.14	0.919	1.397	2.507	1.555	-0.744	1.839	0.32	0.135	0.233	0.096	0.383	0.219	-0.018	0.144	0.19	0.222	-0.161	0.034
Sparsity 0.8	0.141	-0.475	0.807	0.863	0.719	0.237	1.126	1.181	0.785	0.642	0.625	1.447	2.66	-0.979	0.312	1.937	0.294	0.413	0.317	0.089	0.391	0.253	-0.041	0.143	0.119	0.018	-0.082	0.009
Sparsity 0.9	0.849	0.198	-0.241	1.198	0.834	0.312	1.146	1.415	0.683	1.493	0.348	1.511	2.565	0.632	1.203	2.073	0.362	0.668	0.14	0.096	0.309	0.117	-0.041	0.164	0.045	-0.216	0.114	-0.011
Alpha 0.0	0.817	0.17	-0.244	1.194	0.765	0.326	1.148	1.41	0.682	1.425	0.346	1.504	2.545	0.617	1.197	2.061	0.39	0.649	0.13	0.095	0.31	0.097	-0.045	0.163	0.01	-0.224	0.113	-0.009
Alpha 0.1	0.824	0.175	-0.243	1.195	0.784	0.322	1.148	1.411	0.679	1.444	0.346	1.505	2.552	0.622	1.198	2.063	0.39	0.653	0.132	0.095	0.31	0.101	-0.044	0.163	0.021	-0.222	0.113	-0.009
Alpha 0.2	0.832	0.18	-0.242	1.196	0.802	0.319	1.147	1.412	0.684	1.463	0.347	1.507	2.56	0.626	1.2	2.066	0.385	0.658	0.134	0.095	0.31	0.105	-0.043	0.163	0.027	-0.22	0.113	-0.01
Alpha 0.3	0.846	0.186	-0.242	1.196	0.819	0.315	1.147	1.413	0.688	1.481	0.347	1.508	2.562	0.628	1.201	2.068	0.379	0.661	0.136	0.095	0.31	0.109	-0.043	0.163	0.032	-0.219	0.113	-0.01
Alpha 0.4	0.849	0.192	-0.241	1.197	0.827	0.313	1.146	1.414	0.686	1.489	0.348	1.509	2.563	0.63	1.202	2.07	0.371	0.665	0.138	0.096	0.309	0.113	-0.042	0.164	0.037	-0.218	0.114	-0.01
Alpha 0.5	0.849	0.198	-0.241	1.198	0.834	0.312	1.146	1.415	0.683	1.493	0.348	1.511	2.565	0.632	1.203	2.073	0.362	0.668	0.14	0.096	0.309	0.117	-0.041	0.164	0.045	-0.216	0.114	-0.011
Alpha 0.6	0.845	0.203	-0.24	1.199	0.84	0.311	1.145	1.416	0.679	1.495	0.347	1.512	2.567	0.634	1.204	2.075	0.35	0.67	0.141	0.096	0.307	0.12	-0.04	0.164	0.05	-0.215	0.114	-0.011
Alpha 0.7	0.843	0.208	-0.239	1.2	0.843	0.31	1.144	1.417	0.669	1.496	0.347	1.514	2.559	0.637	1.205	2.077	0.338	0.673	0.143	0.096	0.306	0.124	-0.04	0.164	0.057	-0.213	0.115	-0.011
Alpha 0.8	0.829	0.213	-0.239	1.2	0.845	0.309	1.143	1.418	0.662	1.497	0.347	1.515	2.546	0.64	1.206	2.08	0.324	0.675	0.145	0.096	0.307	0.127	-0.039	0.164	0.062	-0.213	0.115	-0.012
Alpha 0.9	0.808	0.219	-0.237	1.201	0.848	0.307	1.143	1.419	0.654	1.497	0.368	1.516	2.534	0.643	1.207	2.082	0.311	0.677	0.147	0.096	0.306	0.13	-0.038	0.165	0.067	-0.213	0.109	-0.012
Alpha 1.0	0.784	0.224	-0.237	1.202	0.851	0.306	1.142	1.42	0.649	1.497	0.368	1.517	2.532	0.646	1.208	2.084	0.3	0.679	0.148	0.097	0.307	0.133	-0.037	0.165	0.073	-0.213	0.109	-0.012
