# Supplementary material for: Functional geometry of the cortex encodes dimensions of consciousness
Source: Nat Commun. 2023 Jan 5;14:72. doi: 10.1038/s41467-022-35764-7 (PMC9814511; doi:10.1038/s41467-022-35764-7)
Supplement: Supplementary file 8 — Source Data [file 41467_2022_35764_MOESM8_ESM.zip › Source_Data/Figure4.xlsx]

## Sheet: VIS
BL_PDS	PDS	BL_PGA	PGA	BL_KA	KA	HC_UWS	UWS	HC	SCHZ	BD	ADHD
0.013443	0.010119	0.005187	0.004082	0.012272	0.004625	0.004331	0.005716	0.008938	0.006472	0.014015	0.006947
0.004868	0.011038	0.009152	0.002814	0.004096	0.004968	0.006678	0.003062	0.009771	0.009003	0.005984	0.004801
0.003922	0.00862	0.010107	0.005559	0.009024	0.001364	0.007425	0.001238	0.008	0.006168	0.006799	0.005416
0.011919	0.006178	0.004692	0.004433	0.006568	0.005225	0.010173	0.003062	0.013303	0.008122	0.007176	0.011475
0.004751	0.004788	0.005156	0.001411	0.009814	0.002464	0.00872	0.008165	0.011131	0.003529	0.005274	0.011066
0.010799	0.008238	0.001966	0.002711	0.020271	0.011994	0.009767	0.002353	0.004781	0.005805	0.003152	0.008222
0.015458	0.009013	0.00537	0.002519	0.005584	0.001472	0.007171	0.010361	0.004296	0.008067	0.005189	0.004381
0.008864	0.010622	0.004993	0.00093	0.007554	0.006013	0.007897		0.003002	0.001677	0.00517	0.004848
0.014712	0.009346	0.004473	0.007485	0.004266	0.000702	0.009281		0.007221	0.006072	0.008302	0.002524
0.009761	0.008268	0.002318	0.004111	0.0132	0.004306	0.009799		0.013267	0.00474	0.006468	0.003372
0.010096	0.010545	0.001672	0.006806	0.018833	0.008869	0.010096		0.015361	0.006557	0.004024	0.003794
0.016561	0.006392	0.001675	0.005849	0.00881	0.00517	0.004906		0.012679	0.007265	0.01163	0.005665
0.013432	0.01276	0.008732	0.004468			0.013361		0.017104	0.005356	0.005722	0.005017
0.013425	0.013015	0.002425	0.006742			0.013716		0.007684	0.006782	0.002128	0.006295
0.01742	0.007471	0.013488	0.005601			0.007364		0.00663	0.005759	0.003844	0.00566
0.014961	0.003994	0.00342	0.003629			0.008124		0.007853	0.002874	0.007987	0.009334
0.008736	0.010067	0.006715	0.007268					0.005526	0.006669	0.012211	0.009931
0.007023	0.002468	0.006625	0.003337					0.005153	0.002677	0.002167	0.013261
0.00659	0.011458	0.004262	0.004637					0.003395	0.003228	0.00778	0.007537
0.013126	0.008236	0.013235	0.009304					0.00909	0.001593	0.005259	0.005286
0.009722	0.008292	0.007013	0.00481					0.008559	0.0026	0.003257	0.008906
0.013933	0.018251	0.008656	0.002945					0.004731	0.004982	0.007715	0.008981
0.009665	0.013457	0.011613	0.006505					0.009208	0.011173	0.004653	0.011847
0.009916	0.007405							0.002957	0.010327	0.002297	0.004964
0.009986	0.004468							0.001385	0.009573	0.00277	0.004278
0.010226	0.011878							0.013596	0.006242	0.009486	0.017447
								0.003288	0.003638	0.011308	0.002876
								0.006991	0.003709	0.003633	0.008049
								0.004704	0.004882	0.006601	0.015255
								0.00897	0.002397	0.003498	0.003403
								0.00503	0.002134	0.007287	0.007409
								0.007178	0.006596	0.007019	0.014234
								0.006148	0.003613	0.008404	0.004234
								0.002979	0.008584	0.005513	0.009152
								0.00267	0.013227	0.006666	0.0074
								0.008667	0.013044	0.00796	0.00554
								0.007189	0.005503	0.005917	0.006094
								0.005795	0.007132	0.00318	0.004504
								0.00873	0.003015	0.00959	0.010019
								0.013662	0.004168	0.007184
								0.004653	0.006268	0.00981
								0.008472	0.003168	0.00248
								0.009878	0.003682	0.005298
								0.002661	0.005051	0.006008
								0.009314		0.012727
								0.008841		0.002345
								0.009961		0.003885
								0.007281		0.004185
								0.007313		0.00243
								0.004117
								0.015563
								0.014166
								0.012073
								0.004619
								0.00919
								0.005905
								0.010126
								0.00622
								0.005783
								0.006735
								0.015286
								0.010201
								0.002512
								0.004359
								0.003549
								0.0107
								0.005725
								0.00419
								0.012665
								0.009437
								0.013103
								0.006683
								0.008252
								0.00292
								0.004153
								0.010268
								0.004358
								0.008182
								0.004674
								0.005891
								0.007949
								0.003569
								0.007614
								0.004629
								0.006479
								0.003544
								0.007793
								0.012565
								0.002223
								0.009553
								0.006063
								0.006187
								0.006885
								0.003049
								0.002934
								0.004372
								0.01089
								0.006358
								0.004837
								0.011169
								0.004509
								0.00703
								0.008028
								0.002968
								0.003473
								0.007759
								0.012399
								0.010893
								0.003629
								0.006371
								0.009641
								0.00984
								0.007643
								0.006808
								0.003367
								0.008279

## Sheet: SMN
BL_PDS	PDS	BL_PGA	PGA	BL_KA	KA	HC_UWS	UWS	HC	SCHZ	BD	ADHD
0.007462	0.006532	0.008353	0.003455	0.006448	0.004855	0.007271	0.001172	0.006756	0.006594	0.005449	0.007002
0.00481	0.008025	0.007717	0.001697	0.002096	0.002785	0.008029	0.000982	0.003507	0.007095	0.001443	0.008319
0.003387	0.009665	0.002801	0.005238	0.011029	0.001286	0.004282	0.000471	0.004982	0.002687	0.004452	0.005018
0.007649	0.004829	0.002652	0.002897	0.010143	0.001682	0.002821	0.000982	0.007511	0.007147	0.005106	0.012472
0.004651	0.003733	0.003338	0.001617	0.005621	0.002365	0.007328	0.003839	0.010845	0.004231	0.007014	0.005558
0.005875	0.00786	0.00337	0.003623	0.005993	0.004246	0.005676	0.000534	0.009152	0.005262	0.002314	0.008488
0.004958	0.010215	0.004867	0.003199	0.002572	0.001245	0.007543	0.003351	0.009289	0.011193	0.005831	0.006575
0.008056	0.005678	0.006552	0.001564	0.005745	0.002768	0.004622		0.0031	0.001741	0.003677	0.004873
0.003728	0.006748	0.003273	0.004389	0.004483	0.001622	0.007052		0.005363	0.00358	0.008795	0.002283
0.008347	0.008612	0.002345	0.001935	0.00776	0.002536	0.00625		0.003922	0.003586	0.006472	0.008049
0.00509	0.008134	0.002333	0.004049	0.006044	0.004609	0.004543		0.004145	0.006198	0.002398	0.004781
0.007325	0.003603	0.002083	0.002134	0.00221	0.002477	0.001263		0.009266	0.003364	0.004882	0.003777
0.00776	0.009733	0.003064	0.006552			0.003932		0.004679	0.006195	0.003553	0.005031
0.005908	0.01311	0.002845	0.005678			0.005004		0.006141	0.008116	0.003065	0.007775
0.007905	0.006644	0.014878	0.004447			0.005774		0.00368	0.005982	0.019277	0.009702
0.008994	0.002785	0.003485	0.00211			0.007657		0.00694	0.002572	0.007253	0.005411
0.008167	0.009679	0.003307	0.002802					0.007278	0.007801	0.004313	0.006304
0.004607	0.002015	0.005692	0.004238					0.005886	0.003822	0.005156	0.006754
0.006428	0.008178	0.004015	0.002686					0.004886	0.002052	0.008692	0.005569
0.009573	0.005727	0.004432	0.004499					0.004298	0.003378	0.004377	0.00607
0.006885	0.005933	0.0034	0.005824					0.005319	0.003822	0.009178	0.003508
0.008969	0.010094	0.003113	0.004795					0.01022	0.005586	0.011691	0.006578
0.010062	0.009444	0.012283	0.002489					0.004232	0.003789	0.011265	0.016994
0.004893	0.004873							0.005342	0.003186	0.010506	0.001862
0.004729	0.003942							0.003195	0.005153	0.004219	0.017228
0.010509	0.009571							0.007232	0.003336	0.006905	0.00634
								0.00651	0.007933	0.004433	0.001161
								0.00314	0.00794	0.002821	0.009093
								0.006108	0.003431	0.008349	0.010458
								0.007152	0.004608	0.003571	0.007508
								0.004758	0.00206	0.006952	0.009698
								0.005042	0.005603	0.007057	0.012329
								0.010545	0.004391	0.005779	0.007619
								0.003077	0.008716	0.00314	0.009006
								0.003774	0.007856	0.006347	0.004568
								0.009247	0.005888	0.004632	0.004293
								0.006148	0.00831	0.010875	0.008426
								0.002999	0.005114	0.00478	0.004634
								0.010799	0.002447	0.00464	0.004523
								0.013625	0.007691	0.007048
								0.006351	0.005994	0.005119
								0.007824	0.008099	0.002869
								0.013605	0.002061	0.005977
								0.002783	0.006106	0.004106
								0.00513		0.00474
								0.008926		0.003591
								0.005182		0.003831
								0.005813		0.015038
								0.004969		0.004155
								0.008574
								0.017924
								0.010617
								0.007681
								0.003034
								0.004683
								0.003455
								0.004783
								0.004627
								0.003514
								0.003106
								0.011496
								0.008182
								0.010077
								0.005384
								0.006062
								0.006244
								0.012045
								0.004354
								0.003704
								0.007987
								0.002222
								0.008989
								0.00583
								0.011478
								0.005139
								0.008049
								0.004014
								0.007186
								0.004632
								0.011393
								0.004437
								0.003905
								0.00837
								0.007274
								0.011895
								0.0115
								0.007029
								0.005214
								0.004373
								0.010486
								0.005536
								0.009943
								0.014776
								0.009364
								0.005319
								0.004083
								0.003976
								0.003788
								0.006228
								0.007667
								0.006522
								0.008682
								0.00695
								0.006124
								0.008525
								0.007814
								0.011232
								0.006936
								0.008643
								0.013614
								0.003076
								0.007285
								0.012376
								0.006084
								0.004761
								0.01105

## Sheet: DAN
BL_PDS	PDS	BL_PGA	PGA	BL_KA	KA	HC_UWS	UWS	HC	SCHZ	BD	ADHD
0.003875	0.009097	0.005142	0.001295	0.001003	0.001367	0.003647	0.001729	0.003426	0.001741	0.001837	0.0031
0.000995	0.00118	0.001926	0.000615	0.001686	0.001284	0.002106	0.000103	0.00067	0.003497	0.00258	0.001989
0.004698	0.002926	0.000727	0.000676	0.001992	0.000177	0.003329	0.000289	0.00104	0.001635	0.002242	0.001364
0.000251	0.000288	0.003831	0.000488	0.002276	0.00076	0.002196	0.000103	0.006099	0.00195	0.002382	0.00457
0.001517	0.001549	0.000784	0.001717	0.001858	0.000781	0.001771	0.00166	0.001153	0.007377	0.00222	0.001939
0.002842	0.003769	0.005329	0.000748	0.004788	0.004079	0.003952	0.000229	0.002223	0.001449	0.002871	0.003149
0.000747	0.002501	0.003962	0.000962	0.001267	0.000257	0.002494	0.000366	0.004474	0.000704	0.0021	0.001035
0.001351	0.001413	0.002271	0.000151	0.001722	0.001176	0.002512		0.002797	0.002045	0.001415	0.002114
0.001431	0.001319	0.001526	0.000583	0.002136	0.001321	0.000894		0.003753	0.00045	0.002036	0.001321
0.002045	0.003894	0.003012	0.000361	0.000243	0.000893	0.001311		0.00244	0.001533	0.003192	0.002641
0.00197	0.001614	0.004471	0.000728	0.001443	0.001241	0.002401		0.001743	0.00254	0.000766	0.001239
0.003864	0.001169	0.002049	0.000433	0.001247	0.00131	0.004559		0.001238	0.003464	0.001964	0.003461
0.00338	0.00122	0.002203	0.00048			0.000576		0.001916	0.001552	0.002387	0.002782
0.001594	0.002334	0.000852	0.000508			0.002615		0.003056	0.004058	0.002357	0.001991
0.002219	0.002793	0.001983	0.00108			0.002036		0.00154	0.001277	0.002655	0.00159
0.000864	0.001641	0.002567	0.002591			0.002058		0.001112	0.004336	0.004585	0.002982
0.001989	0.003667	0.00302	0.001482					0.001409	0.004119	0.002109	0.001277
0.001233	0.000673	0.001405	0.000582					0.001953	0.002673	0.004082	0.001468
0.00227	0.003217	0.001121	0.001049					0.004495	0.003693	0.00125	0.001341
0.000823	0.002192	0.002725	0.000492					0.002447	0.001336	0.001821	0.001016
0.001709	0.001164	0.003454	0.003736					0.003578	0.002335	0.00274	0.001862
0.001311	0.002111	0.000735	0.000774					0.003219	0.004513	0.002341	0.003476
0.004022	0.002699	0.003294	0.001051					0.002467	0.00876	0.001407	0.002983
0.003553	0.002887							0.001911	0.001462	0.001558	0.00108
0.001687	0.001739							0.00227	0.004606	0.001363	0.001674
0.001871	0.002708							0.001782	0.006471	0.004225	0.005978
								0.001078	0.001725	0.001598	0.001335
								0.004787	0.003698	0.00465	0.004111
								0.002688	0.001047	0.002882	0.002626
								0.001575	0.001883	0.002259	0.001781
								0.00164	0.001853	0.000991	0.001929
								0.001556	0.002493	0.006464	0.000673
								0.000925	0.001198	0.001313	0.003603
								0.000696	0.003291	0.002735	0.002173
								0.003237	0.001481	0.001902	0.003698
								0.001676	0.002084	0.002381	0.003302
								0.002173	0.002225	0.001934	0.001829
								0.004158	0.001873	0.000849	0.001384
								0.001292	0.004643	0.000801	0.002733
								0.00162	0.002532	0.002214
								0.002336	0.002518	0.001028
								0.000356	0.003041	0.007425
								0.003016	0.001622	0.002217
								0.001621	0.001	0.00207
								0.003371		0.002355
								0.003393		0.005037
								0.002463		0.00116
								0.000965		0.002154
								0.002143		0.000592
								0.002667
								0.003933
								0.00215
								0.004377
								0.002751
								0.006676
								0.001666
								0.00164
								0.002334
								0.004387
								0.002893
								0.001163
								0.001738
								0.002078
								0.00231
								0.002745
								0.004055
								0.00438
								0.003674
								0.001604
								0.000921
								0.003265
								0.001729
								0.004777
								0.003265
								0.001975
								0.0007
								0.002024
								0.004234
								0.001011
								0.003534
								0.002307
								0.001602
								0.002302
								0.00138
								0.002244
								0.000862
								0.00209
								0.004147
								0.002201
								0.003171
								0.003693
								0.001841
								0.002472
								0.002081
								0.001329
								0.001418
								0.002978
								0.001978
								0.002061
								0.000693
								0.002171
								0.004597
								0.001681
								0.00485
								0.001989
								0.004336
								0.000507
								0.004857
								0.001374
								0.001585
								0.002581
								0.002868
								0.002488
								0.001891
								0.001593
								0.002652

## Sheet: VAN
BL_PDS	PDS	BL_PGA	PGA	BL_KA	KA	HC_UWS	UWS	HC	SCHZ	BD	ADHD
0.002615	0.000575	0.001936	0.000648	0.002156	0.001279	0.003064	0.000208	0.002116	0.003146	0.001409	0.001387
0.001485	0.000985	0.001971	0.000306	0.000138	0.000357	0.004775	0.000131	0.002666	0.003715	0.000919	0.001749
0.002265	0.000368	0.000821	0.000666	0.002627	0.000137	0.000564	0.000173	0.002169	0.002353	0.001948	0.001873
0.002392	0.00293	0.00073	0.000612	0.002543	0.000886	0.00197	0.000131	0.002691	0.001037	0.001687	0.002729
0.002621	0.00103	0.001147	0.00106	0.002277	0.000373	0.002439	0.000727	0.001576	0.002076	0.001163	0.00254
0.003146	0.000608	0.00092	0.000164	0.003522	0.001823	0.005149	0.000514	0.000938	0.002758	0.000718	0.00296
0.002592	0.000729	0.003407	0.000859	0.001351	0.000498	0.00337	0.000573	0.003162	0.001612	0.002171	0.002074
0.003033	0.000806	0.001919	0.000375	0.002642	0.000506	0.000876		0.001115	0.001083	0.004525	0.000984
0.002547	0.002189	0.002146	0.000546	0.002379	0.000142	0.001417		0.002924	0.002454	0.001753	0.003866
0.001218	0.000691	0.000493	0.000453	0.003665	0.000801	0.001672		0.001132	0.002978	0.002075	0.000817
0.001698	0.001681	0.001236	0.000447	0.007128	0.001107	0.002118		0.003177	0.001618	0.001002	0.001564
0.002353	0.000943	0.000439	0.0008	0.001564	0.000661	0.002281		0.00214	0.002308	0.002356	0.002191
0.002671	0.001109	0.001109	0.000519			0.005827		0.003721	0.000823	0.001723	0.00272
0.002212	0.001532	0.00167	0.000984			0.005168		0.000999	0.003213	0.001189	0.000913
0.002497	0.000557	0.002495	0.000881			0.001165		0.001017	0.001171	0.001956	0.001204
0.003071	0.001089	0.001229	0.000445			0.001831		0.002225	0.000846	0.003215	0.00468
0.002279	0.001065	0.001415	0.000611					0.001581	0.002503	0.003004	0.002007
0.002561	0.000172	0.002135	0.000381					0.00204	0.000981	0.001429	0.001932
0.002482	0.000793	0.002665	0.000954					0.001726	0.001998	0.001076	0.00132
0.001391	0.000583	0.00243	0.000953					0.003662	0.000696	0.003167	0.002709
0.003475	0.001491	0.004604	0.001282					0.002831	0.0009	0.005429	0.001623
0.002595	0.001398	0.001889	0.000503					0.002079	0.002454	0.002027	0.000797
0.00308	0.001905	0.002941	0.000626					0.002563	0.000954	0.001447	0.002882
0.002195	0.000784							0.001188	0.001706	0.000927	0.000697
0.002796	0.00147							0.000573	0.002154	0.001367	0.001251
0.001487	0.001027							0.004494	0.001738	0.002436	0.002947
								0.001515	0.001784	0.002218	0.000729
								0.002611	0.00374	0.001877	0.002148
								0.001489	0.000596	0.002143	0.001517
								0.00128	0.000783	0.001871	0.004915
								0.002636	0.000647	0.002359	0.002205
								0.004257	0.000978	0.00278	0.001874
								0.000854	0.001458	0.001701	0.000632
								0.002218	0.001863	0.001645	0.003015
								0.001092	0.000899	0.002681	0.001122
								0.001675	0.002478	0.001602	0.001274
								0.002047	0.000956	0.000294	0.000436
								0.001183	0.003776	0.000481	0.001781
								0.000623	0.002678	0.002597	0.001945
								0.001107	0.001239	0.000874
								0.000846	0.00312	0.002332
								0.000737	0.000826	0.0023
								0.002124	0.00073	0.001138
								0.00149	0.001419	0.001283
								0.004972		0.002543
								0.00275		0.001831
								0.001661		0.001015
								0.005721		0.000714
								0.001114		0.001273
								0.001731
								0.003676
								0.002573
								0.00242
								0.002143
								0.003459
								0.001373
								0.001216
								0.003005
								0.001985
								0.002042
								0.003563
								0.001323
								0.00056
								0.001443
								0.002267
								0.00321
								0.001692
								0.000728
								0.002253
								0.001765
								0.003852
								0.000758
								0.002145
								0.002068
								0.003566
								0.002262
								0.002539
								0.002102
								0.000681
								0.00083
								0.001811
								0.000644
								0.001767
								0.000678
								0.000953
								0.00093
								0.00112
								0.004962
								0.001298
								0.0018
								0.003095
								0.000749
								0.001463
								0.001208
								0.001106
								0.002014
								0.004613
								0.001589
								0.001956
								0.002048
								0.000888
								0.003885
								0.001537
								0.001644
								0.000801
								0.001439
								0.001656
								0.001864
								0.001653
								0.001311
								0.003023
								0.003462
								0.001203
								0.002676
								0.001007
								0.00131

## Sheet: LIM
BL_PDS	PDS	BL_PGA	PGA	BL_KA	KA	HC_UWS	UWS	HC	SCHZ	BD	ADHD
0.001305	0.000187	0.001311	0.00074	0.000616	0.002301	0.000489	0.002196	0.001045	0.000784	0.000883	0.001212
0.000857	0.00035	0.001344	0.000505	0.002363	0.001388	0.002989	0.001236	0.001098	0.000478	0.001952	0.000706
0.001079	5.05e-05	0.001408	0.000975	0.002313	0.001427	0.000432	0.000257	0.004417	0.001011	0.003679	0.001361
9.62e-05	0.001512	0.003052	0.001645	0.001213	0.002257	0.001792	0.001236	0.002581	0.00163	0.00183	0.003926
0.001518	0.002989	0.000589	0.000309	0.002302	0.001512	0.000249	0.000837	0.001328	0.00077	0.000843	0.000689
0.000532	0.000227	0.002726	0.000203	0.00237	0.000514	0.000538	0.00085	0.002586	0.002346	0.001824	0.001594
0.001127	0.000807	0.000358	0.000524	0.001575	0.000638	0.000498	0.000168	0.001762	0.002219	0.001893	0.002612
0.003249	0.000495	0.003152	5.91e-05	0.000759	0.000109	0.001646		0.000544	0.008376	0.001956	0.000924
0.000744	0.002074	0.000577	0.001392	0.001399	0.007359	0.00041		0.000459	0.000636	0.000964	0.00119
0.000471	0.001387	0.000185	0.000685	0.000676	0.001385	0.000328		0.001027	0.001176	0.002518	0.001087
0.002225	0.001724	0.0004	0.000277	0.001691	0.001237	0.000411		0.001179	0.001104	0.005864	0.000972
0.003078	0.000982	0.001272	0.000319	0.001059	0.003837	0.000396		0.001789	0.002055	0.002919	0.000297
0.002054	0.00037	0.000822	0.000491			0.002511		0.001825	0.003228	0.00042	0.000629
0.001786	0.000972	0.002346	0.002938			0.001459		0.00514	0.002118	0.000862	0.002637
0.00218	0.000955	0.004547	0.000143			0.000589		0.00057	0.001425	0.001709	0.001273
0.001375	0.002289	0.00143	0.000721			0.002587		0.000958	0.00033	0.001046	0.001669
0.002234	0.0005	0.001908	0.000849					0.000929	0.002819	0.000663	0.000741
0.000792	7.73e-05	0.000862	0.001653					0.001872	0.000872	0.001244	0.000733
0.001176	0.001126	0.000535	0.001127					0.002438	0.0014	0.001264	0.002064
0.000922	0.000623	0.000298	0.001067					0.002249	0.001279	0.001875	0.001764
0.00094	0.000256	0.000468	0.000918					0.00129	0.001281	0.002632	0.000751
0.001534	0.000485	0.000593	0.00134					0.004946	0.001128	0.001163	0.001623
0.003614	0.000539	0.002262	0.001576					0.00255	0.001721	0.002345	0.002566
0.002021	0.000688							0.003778	0.009674	0.001886	0.002246
0.001142	0.003963							0.005123	0.002708	0.003288	0.002858
0.000426	0.001117							0.000436	0.00304	0.00231	0.00084
								0.000693	0.002297	0.003969	0.001408
								0.001033	0.001569	0.003471	0.005436
								0.000839	0.003668	0.002238	0.00153
								0.003425	0.001142	0.001661	0.002593
								0.001858	0.000665	0.001088	0.000301
								0.001278	0.001775	0.000228	0.00195
								0.00084	0.001495	0.000867	0.001903
								0.001495	0.001146	0.000936	0.000681
								0.00049	0.001967	0.001509	0.000632
								0.002895	0.000447	0.000738	0.002213
								0.001506	0.000635	0.00467	0.002387
								0.001034	0.000786	0.002331	0.001867
								0.001103	0.001523	0.001	0.00126
								0.002413	0.00376	0.001414
								0.000264	0.000481	0.001814
								0.001837	0.000614	0.003175
								0.003048	0.00263	0.000523
								0.002287	0.001604	0.003665
								0.000619		0.001895
								0.000873		0.000998
								0.001859		0.001332
								0.000411		0.003367
								0.001614		0.002798
								0.001649
								0.002188
								0.000315
								0.000459
								0.001813
								0.00054
								0.000596
								0.00168
								0.000376
								0.00025
								0.000615
								0.001789
								0.002127
								0.001164
								0.000957
								0.001937
								0.003177
								0.000784
								0.000637
								0.00038
								0.001089
								0.000787
								0.002587
								0.001916
								0.002943
								0.000238
								0.000745
								0.004523
								0.00167
								0.002325
								0.000975
								0.001693
								0.003628
								0.000861
								0.00261
								0.002501
								0.004014
								0.00232
								0.003154
								0.002757
								0.001171
								0.001868
								0.006315
								0.001442
								0.001873
								0.001565
								0.001023
								0.000404
								0.000111
								0.001314
								0.001424
								0.000563
								0.003641
								0.00207
								0.002606
								0.000751
								0.000834
								0.001654
								0.000499
								0.003845
								0.002868
								0.000333
								0.001193
								0.00364
								0.000839
								0.00291
								0.001542

## Sheet: FPN
BL_PDS	PDS	BL_PGA	PGA	BL_KA	KA	HC_UWS	UWS	HC	SCHZ	BD	ADHD
0.00355	0.004709	0.002292	0.001088	0.004915	0.002608	0.006677	0.001744	0.001677	0.005178	0.003753	0.002452
0.000964	0.003337	0.003803	0.000524	0.000433	0.000337	0.003416	0.001373	0.00206	0.003038	0.000719	0.002307
0.001413	0.004399	0.003598	0.001973	0.006619	0.001797	0.002409	0.000687	0.00225	0.001445	0.002194	0.001585
0.004861	0.000916	0.001587	0.000769	0.003611	0.000895	0.003384	0.001373	0.001893	0.00234	0.003255	0.002764
0.00149	0.001028	0.002	0.00074	0.001835	0.00053	0.002059	0.002911	0.007083	0.001446	0.002534	0.002412
0.002978	0.002592	0.00177	0.001465	0.003265	0.002539	0.004586	0.000724	0.003151	0.003929	0.001559	0.002163
0.002763	0.002674	0.002592	0.001553	0.001081	0.000969	0.004014	0.000629	0.002977	0.006066	0.001524	0.002097
0.005414	0.003039	0.002953	0.000613	0.004469	0.001617	0.003027		0.001071	0.001024	0.001949	0.001111
0.001838	0.001356	0.001169	0.001684	0.002064	0.000218	0.004511		0.001348	0.002754	0.003421	0.000819
0.00324	0.003456	0.001603	0.00103	0.002873	0.001076	0.00285		0.002194	0.001907	0.0011	0.002031
0.002308	0.003253	0.000643	0.001293	0.003727	0.001991	0.003595		0.008264	0.003186	0.001976	0.003677
0.003821	0.001208	0.000771	0.000923	0.000757	0.000574	0.00095		0.006271	0.004494	0.002964	0.002184
0.002698	0.004189	0.000567	0.001184			0.005646		0.003059	0.001691	0.002812	0.002354
0.002215	0.004339	0.001579	0.002567			0.004941		0.003522	0.002477	0.001271	0.002122
0.003761	0.002133	0.006149	0.001979			0.002614		0.001626	0.001545	0.002657	0.00439
0.00569	0.001459	0.000523	0.001063			0.003765		0.002906	0.001331	0.001617	0.002401
0.005821	0.005157	0.002798	0.00117					0.002517	0.001729	0.002651	0.002225
0.002329	0.000989	0.002131	0.001704					0.001222	0.001676	0.002115	0.003283
0.00207	0.003	0.00138	0.001079					0.002305	0.00039	0.00328	0.002148
0.005663	0.003465	0.002521	0.001809					0.002972	0.000852	0.002231	0.001252
0.003978	0.003436	0.002065	0.002085					0.00222	0.001066	0.002613	0.001628
0.005325	0.003945	0.001877	0.001871					0.004025	0.001873	0.003572	0.001649
0.003004	0.004032	0.004225	0.000993					0.001835	0.001364	0.002048	0.003228
0.002307	0.00173							0.002731	0.000816	0.004816	0.001103
0.001747	0.001371							0.001976	0.002023	0.000829	0.006086
0.006753	0.002965							0.005237	0.001797	0.002871	0.003123
								0.002344	0.003066	0.001904	0.00063
								0.000872	0.002167	0.000765	0.003812
								0.002771	0.00065	0.002816	0.002805
								0.001615	0.002633	0.002416	0.002116
								0.002159	0.000713	0.002645	0.002175
								0.001475	0.001975	0.002605	0.005778
								0.005558	0.001407	0.003339	0.002842
								0.001269	0.002361	0.00305	0.003885
								0.002797	0.003955	0.001957	0.002461
								0.004047	0.004213	0.002138	0.002279
								0.001271	0.002077	0.003603	0.00183
								0.001731	0.001618	0.001542	0.001447
								0.004905	0.002029	0.002312	0.001164
								0.004416	0.002072	0.00372
								0.002453	0.002207	0.002149
								0.005958	0.002274	0.001006
								0.002996	0.000516	0.00154
								0.001139	0.003788	0.000805
								0.002726		0.001701
								0.004627		0.000922
								0.002501		0.001312
								0.002653		0.006153
								0.00333		0.002115
								0.003086
								0.003664
								0.003693
								0.001444
								0.001668
								0.004298
								0.001717
								0.001879
								0.001769
								0.002477
								0.001866
								0.005956
								0.002743
								0.00255
								0.003907
								0.002933
								0.002138
								0.002987
								0.001947
								0.002044
								0.002941
								0.001263
								0.003731
								0.00255
								0.004502
								0.002096
								0.002718
								0.001363
								0.003113
								0.002727
								0.002733
								0.004176
								0.001801
								0.004131
								0.002478
								0.002629
								0.00513
								0.004406
								0.003
								0.0017
								0.004746
								0.001682
								0.002267
								0.004384
								0.0037
								0.001641
								0.001351
								0.001277
								0.001628
								0.002435
								0.003571
								0.001631
								0.002406
								0.002353
								0.003501
								0.002314
								0.002686
								0.001754
								0.003067
								0.003159
								0.004067
								0.001105
								0.002921
								0.003848
								0.00296
								0.001814
								0.006403

## Sheet: DMN
BL_PDS	PDS	BL_PGA	PGA	BL_KA	KA	HC_UWS	UWS	HC	SCHZ	BD	ADHD
0.004741	0.004555	0.008034	0.001592	0.003687	0.002655	0.011462	0.000188	0.006107	0.00413	0.003984	0.004407
0.003195	0.004317	0.008666	0.000294	0.000399	0.000519	0.007272	0.0002	0.003278	0.007786	0.000639	0.004011
0.004938	0.003247	0.002329	0.002789	0.007474	0.000788	0.005256	0.000221	0.002108	0.002439	0.002932	0.003483
0.003512	0.001176	0.000951	0.000794	0.006584	0.000769	0.003975	0.0002	0.010799	0.004935	0.005404	0.008646
0.001261	0.000679	0.001928	0.00092	0.005074	0.000834	0.005517	0.003931	0.004877	0.003973	0.004185	0.006718
0.005259	0.005261	0.002996	0.001585	0.005169	0.002396	0.010276	0.000483	0.005164	0.005668	0.002692	0.005065
0.003481	0.005256	0.007581	0.002531	0.001571	0.000325	0.007621	0.001842	0.006862	0.006459	0.003681	0.002953
0.005845	0.003525	0.004342	0.000557	0.005011	0.001154	0.005081		0.003171	0.001776	0.005097	0.004971
0.002156	0.001382	0.002997	0.001662	0.002939	0.000256	0.004995		0.005201	0.002172	0.003466	0.001985
0.004794	0.003086	0.002599	0.001467	0.004513	0.001459	0.004745		0.002849	0.005981	0.002017	0.00262
0.002472	0.004272	0.00401	0.001555	0.005674	0.001966	0.008681		0.004341	0.003364	0.000708	0.001949
0.004834	0.000958	0.002395	0.001523	0.001503	0.000881	0.003371		0.003931	0.002957	0.005302	0.004523
0.005194	0.004594	0.00279	0.001503			0.004055		0.004877	0.002582	0.003553	0.005291
0.004056	0.004216	0.002703	0.001366			0.005641		0.002237	0.007277	0.003629	0.004346
0.004368	0.00399	0.006562	0.001712			0.002293		0.002184	0.002293	0.009052	0.003797
0.004323	0.001034	0.002695	0.001265			0.004193		0.003421	0.006703	0.009594	0.006915
0.005607	0.006204	0.003126	0.001687					0.002322	0.0064	0.003981	0.004683
0.004112	0.000747	0.004534	0.00189					0.004682	0.005774	0.004636	0.003659
0.004155	0.005067	0.004392	0.002686					0.005687	0.003343	0.001914	0.002772
0.002854	0.00249	0.004291	0.001533					0.005817	0.002364	0.003546	0.003643
0.005478	0.005113	0.005619	0.004977					0.007031	0.002673	0.006667	0.00389
0.004763	0.003752	0.002729	0.003397					0.007061	0.005323	0.006018	0.005664
0.005315	0.005844	0.00463	0.001531					0.003802	0.005657	0.002984	0.005651
0.003306	0.001613							0.002699	0.00081	0.003239	0.001335
0.003138	0.001511							0.001032	0.005153	0.003451	0.005052
0.004573	0.003769							0.004347	0.005524	0.006449	0.005594
								0.003301	0.005686	0.002412	0.001074
								0.003758	0.007945	0.004863	0.003779
								0.005074	0.000837	0.002016	0.003943
								0.00147	0.002043	0.004557	0.004741
								0.003124	0.002601	0.003882	0.009581
								0.006861	0.001752	0.00572	0.004034
								0.003989	0.002361	0.004029	0.004479
								0.00341	0.005515	0.001866	0.006541
								0.002509	0.002925	0.003968	0.004809
								0.005454	0.005047	0.004509	0.003577
								0.003369	0.006192	0.002524	0.00355
								0.004652	0.005695	0.002017	0.003362
								0.003424	0.002641	0.003868	0.007653
								0.00489	0.00343	0.002518
								0.003838	0.007347	0.002183
								0.002981	0.004707	0.004263
								0.006657	0.001052	0.006291
								0.001803	0.002394	0.001185
								0.004988		0.003988
								0.005605		0.003958
								0.003497		0.002234
								0.004075		0.005315
								0.003825		0.001818
								0.006018
								0.007259
								0.009653
								0.005438
								0.004409
								0.005134
								0.003102
								0.001735
								0.007922
								0.005692
								0.003115
								0.002719
								0.006367
								0.004069
								0.003547
								0.00307
								0.005699
								0.00716
								0.002655
								0.00623
								0.002417
								0.004452
								0.007394
								0.004509
								0.00467
								0.005049
								0.00326
								0.003354
								0.006747
								0.001606
								0.003529
								0.007302
								0.001144
								0.002685
								0.002854
								0.00386
								0.003372
								0.003203
								0.007878
								0.003918
								0.004609
								0.005083
								0.002668
								0.00564
								0.003784
								0.003026
								0.004166
								0.007312
								0.003652
								0.003612
								0.001911
								0.004565
								0.003309
								0.003982
								0.008013
								0.004187
								0.005356
								0.002937
								0.006054
								0.002668
								0.003245
								0.007772
								0.004705
								0.002659
								0.004792
								0.002724
								0.003954
