# Supplementary material for: Functional geometry of the cortex encodes dimensions of consciousness
Source: Nat Commun. 2023 Jan 5;14:72. doi: 10.1038/s41467-022-35764-7 (PMC9814511; doi:10.1038/s41467-022-35764-7)
Supplement: Supplementary file 8 — Source Data [file 41467_2022_35764_MOESM8_ESM.zip › Source_Data/Figure5.xlsx]

## Sheet: VIS-SMN
BL_PDS	PDS	BL_PGA	PGA	BL_KA	KA	HC_UWS	UWS	HC	SCHZ	BD	ADHD
0.024908	0.014473	0.012227	0.009005	0.021895	0.01125	0.008009	0.00997	0.019645	0.01643	0.0241	0.018043
0.013617	0.023983	0.008877	0.007313	0.011086	0.013494	0.011381	0.006235	0.013169	0.018344	0.009602	0.018397
0.007198	0.024026	0.013219	0.013138	0.014717	0.002159	0.010804	0.001698	0.014476	0.011918	0.010537	0.013586
0.021009	0.016864	0.009411	0.011532	0.017248	0.010186	0.007212	0.006235	0.025575	0.016742	0.009543	0.031691
0.015399	0.01322	0.011294	0.003918	0.01987	0.007415	0.021508	0.011074	0.019507	0.00951	0.016612	0.013683
0.01833	0.020161	0.005438	0.008207	0.033235	0.021137	0.012838	0.003607	0.013797	0.010016	0.005173	0.020846
0.024382	0.025813	0.006478	0.003844	0.012081	0.002946	0.015701	0.02076	0.01405	0.009144	0.015194	0.014882
0.016067	0.020663	0.012681	0.003356	0.01341	0.012238	0.011926		0.00778	0.00216	0.010713	0.010967
0.026167	0.025701	0.01192	0.01549	0.011139	0.003005	0.016393		0.017662	0.005307	0.020025	0.003904
0.020269	0.021138	0.004328	0.006991	0.030032	0.008162	0.020307		0.021458	0.008824	0.01966	0.01499
0.02029	0.024878	0.004715	0.015572	0.033405	0.01965	0.0093		0.021001	0.011621	0.009898	0.008379
0.027043	0.015319	0.004853	0.009403	0.015669	0.011515	0.007293		0.025425	0.013922	0.016366	0.010442
0.029801	0.030553	0.015564	0.016438			0.008128		0.028237	0.013855	0.01243	0.011468
0.025413	0.037367	0.005042	0.017561			0.017735		0.018733	0.015607	0.004527	0.018561
0.029542	0.016611	0.037295	0.013263			0.018463		0.013651	0.017368	0.029816	0.015074
0.02652	0.00977	0.009202	0.006896			0.020658		0.020592	0.004617	0.017888	0.014791
0.009799	0.024777	0.00647	0.014089					0.018712	0.016327	0.016401	0.0213
0.014742	0.005674	0.014374	0.007632					0.013355	0.005966	0.005111	0.026173
0.017807	0.02435	0.007815	0.009175					0.007194	0.007161	0.023674	0.018024
0.026324	0.017988	0.021589	0.018355					0.015458	0.005594	0.01294	0.014664
0.016495	0.018135	0.011316	0.012903					0.015244	0.009606	0.019729	0.015464
0.027096	0.037854	0.015207	0.00741					0.015004	0.013885	0.027253	0.017954
0.023703	0.029322	0.03514	0.011485					0.015449	0.017728	0.02432	0.038628
0.016122	0.016418							0.010271	0.020674	0.012421	0.008394
0.019273	0.011916							0.004095	0.017348	0.009708	0.014329
0.022263	0.028399							0.025787	0.00652	0.021014	0.031704
								0.01222	0.009993	0.021778	0.004913
								0.013819	0.013555	0.007287	0.021801
								0.011076	0.012256	0.020807	0.033664
								0.022357	0.005475	0.00639	0.014179
								0.014011	0.004243	0.017457	0.020185
								0.013452	0.015909	0.016834	0.032692
								0.011859	0.010843	0.017492	0.013224
								0.006621	0.023473	0.008502	0.022451
								0.007626	0.028614	0.017281	0.01321
								0.017223	0.022409	0.015296	0.010039
								0.018941	0.013166	0.018979	0.020241
								0.009232	0.016353	0.009865	0.011487
								0.02341	0.006624	0.018723	0.016053
								0.033454	0.012939	0.016237
								0.01486	0.014696	0.022122
								0.011296	0.010297	0.003725
								0.030496	0.008305	0.015915
								0.007177	0.012926	0.016204
								0.019072		0.023119
								0.018069		0.007459
								0.019866		0.01063
								0.017571		0.019931
								0.011212		0.008018
								0.015297
								0.045514
								0.032429
								0.027572
								0.007737
								0.015864
								0.010383
								0.019315
								0.011608
								0.007703
								0.00948
								0.035521
								0.023306
								0.015518
								0.005182
								0.010789
								0.020528
								0.018462
								0.009025
								0.018697
								0.023564
								0.018366
								0.011668
								0.0172
								0.013514
								0.010435
								0.024982
								0.009132
								0.015641
								0.011417
								0.023813
								0.006463
								0.006992
								0.021217
								0.015743
								0.023296
								0.012708
								0.016241
								0.018493
								0.006654
								0.027797
								0.017054
								0.022465
								0.027689
								0.014851
								0.009489
								0.010725
								0.019533
								0.013678
								0.012382
								0.025741
								0.013985
								0.022621
								0.020526
								0.008801
								0.014152
								0.018282
								0.038031
								0.020828
								0.014959
								0.026685
								0.01399
								0.017544
								0.027411
								0.00968
								0.008717
								0.017583

## Sheet: VIS-DAN
BL_PDS	PDS	BL_PGA	PGA	BL_KA	KA	HC_UWS	UWS	HC	SCHZ	BD	ADHD
0.013767	0.022459	0.012273	0.004592	0.013869	0.003996	0.008991	0.012832	0.013064	0.008177	0.017768	0.009862
0.00564	0.012387	0.010574	0.00424	0.008652	0.008729	0.00955	0.004025	0.012946	0.015689	0.010658	0.004088
0.007987	0.01131	0.009475	0.006814	0.012051	0.001726	0.01064	0.001571	0.00704	0.010661	0.010543	0.007811
0.013	0.004621	0.008069	0.005773	0.010571	0.005819	0.014746	0.004025	0.019583	0.008208	0.012121	0.008863
0.007063	0.007468	0.004518	0.002339	0.015512	0.002961	0.011047	0.009959	0.009798	0.008421	0.007692	0.013284
0.014589	0.007958	0.005916	0.00188	0.030864	0.018878	0.01764	0.003647	0.007663	0.006634	0.006307	0.011648
0.016331	0.009318	0.010101	0.002548	0.009506	0.001355	0.009627	0.009815	0.005992	0.00847	0.009476	0.004594
0.010497	0.013842	0.009145	0.000813	0.01192	0.011253	0.009806		0.005714	0.003188	0.007205	0.004722
0.015881	0.009476	0.0073	0.010001	0.007388	0.002802	0.011256		0.01124	0.006675	0.011807	0.005445
0.009578	0.010705	0.00707	0.003155	0.011839	0.003629	0.011072		0.017437	0.005117	0.009167	0.005883
0.011469	0.011876	0.008217	0.007024	0.023123	0.010991	0.013137		0.016397	0.01166	0.004529	0.006627
0.026876	0.005994	0.005979	0.005664	0.007409	0.007081	0.014148		0.01187	0.011484	0.0121	0.01028
0.018141	0.011473	0.008159	0.002938			0.014721		0.019201	0.006347	0.005779	0.009589
0.017301	0.013504	0.003823	0.006266			0.020822		0.01172	0.007739	0.002273	0.009447
0.022146	0.00963	0.016724	0.006717			0.01074		0.007007	0.00708	0.006814	0.006298
0.017388	0.003399	0.005125	0.005791			0.010047		0.007373	0.006514	0.010268	0.014111
0.011789	0.009053	0.011873	0.007738					0.006001	0.006156	0.017998	0.006692
0.008858	0.001968	0.009842	0.003051					0.006862	0.004021	0.007011	0.017581
0.006773	0.015565	0.00538	0.005021					0.007769	0.007446	0.003775	0.009065
0.014931	0.008524	0.020195	0.008435					0.012729	0.00342	0.007825	0.005772
0.012764	0.010932	0.014011	0.004775					0.008554	0.006933	0.007572	0.009044
0.014071	0.023127	0.010046	0.001655					0.005582	0.009895	0.005711	0.011936
0.013703	0.016386	0.008447	0.004804					0.011071	0.025595	0.005153	0.015979
0.016393	0.008317							0.003783	0.011291	0.004142	0.006192
0.012988	0.002627							0.003829	0.019184	0.003639	0.008433
0.012825	0.011471							0.015985	0.013325	0.011855	0.028256
								0.004728	0.004565	0.015459	0.005684
								0.011924	0.007172	0.005791	0.006951
								0.005144	0.005903	0.008666	0.020015
								0.010287	0.00493	0.005273	0.004727
								0.007455	0.002931	0.006976	0.005353
								0.010449	0.007831	0.017955	0.015576
								0.008406	0.002445	0.007976	0.006808
								0.00338	0.006223	0.012457	0.007476
								0.008418	0.012672	0.007862	0.012928
								0.01037	0.015914	0.009948	0.010648
								0.007386	0.006088	0.009597	0.009715
								0.010644	0.007516	0.004198	0.005701
								0.009312	0.008283	0.011099	0.014931
								0.0127	0.004941	0.0101
								0.005589	0.005308	0.013018
								0.009328	0.005957	0.011321
								0.010467	0.005888	0.006648
								0.00387	0.007918	0.009258
								0.016661		0.014105
								0.0109		0.010451
								0.01277		0.004415
								0.009359		0.003013
								0.009074		0.003731
								0.007255
								0.01734
								0.017459
								0.006983
								0.007972
								0.019193
								0.009541
								0.012656
								0.008498
								0.008881
								0.011728
								0.017339
								0.011157
								0.004668
								0.008012
								0.007906
								0.01303
								0.009797
								0.008898
								0.014676
								0.0108
								0.019446
								0.006639
								0.013844
								0.00681
								0.005513
								0.009681
								0.004863
								0.012349
								0.006263
								0.004645
								0.005494
								0.006206
								0.006567
								0.004936
								0.008017
								0.003187
								0.007659
								0.015222
								0.004385
								0.005909
								0.006932
								0.009183
								0.006919
								0.003144
								0.003259
								0.005978
								0.016751
								0.007366
								0.007668
								0.012677
								0.006319
								0.012042
								0.0091
								0.005217
								0.002599
								0.011553
								0.012033
								0.0125
								0.004557
								0.008735
								0.010069
								0.01644
								0.008045
								0.009812
								0.005591
								0.013049

## Sheet: VIS-VAN
BL_PDS	PDS	BL_PGA	PGA	BL_KA	KA	HC_UWS	UWS	HC	SCHZ	BD	ADHD
0.023231	0.014679	0.008762	0.006831	0.023131	0.009867	0.007225	0.006511	0.0152	0.013112	0.022049	0.011088
0.010537	0.016698	0.015297	0.004663	0.005632	0.007829	0.014558	0.003993	0.017964	0.014179	0.010708	0.008696
0.00963	0.012435	0.01523	0.00865	0.015609	0.001867	0.010446	0.002159	0.016839	0.013022	0.01262	0.010914
0.021934	0.016565	0.00839	0.007438	0.012658	0.009762	0.015787	0.003993	0.020397	0.01172	0.01126	0.017478
0.012873	0.009471	0.010229	0.004149	0.0175	0.004556	0.016692	0.009127	0.018621	0.008723	0.009339	0.017497
0.020652	0.012752	0.004697	0.00398	0.033358	0.020218	0.020901	0.004307	0.007864	0.011449	0.004179	0.015489
0.0279	0.013964	0.011459	0.004871	0.011041	0.003667	0.014237	0.015626	0.0095	0.011867	0.010919	0.010242
0.017946	0.016424	0.009087	0.00227	0.015325	0.009758	0.0111		0.004941	0.003162	0.012537	0.00713
0.026412	0.019205	0.010812	0.011799	0.010472	0.001265	0.014553		0.016371	0.013931	0.014541	0.011118
0.016584	0.013502	0.004174	0.00706	0.02671	0.007923	0.016269		0.020627	0.007372	0.014518	0.006097
0.017652	0.017493	0.004493	0.010684	0.040195	0.015331	0.016013		0.021436	0.011711	0.008849	0.006182
0.026226	0.011927	0.001665	0.010616	0.017144	0.009194	0.011934		0.021096	0.012294	0.018408	0.010915
0.024513	0.02064	0.01573	0.007757			0.032031		0.030749	0.008835	0.010285	0.009989
0.022525	0.021198	0.004353	0.012181			0.028667		0.013105	0.00937	0.003891	0.010314
0.029902	0.011668	0.021915	0.010191			0.013022		0.010622	0.011086	0.00671	0.00984
0.028607	0.008186	0.007699	0.00653			0.014392		0.015643	0.003932	0.014007	0.017312
0.015645	0.014902	0.012445	0.011932					0.011888	0.011147	0.02104	0.015115
0.014288	0.003871	0.012391	0.004694					0.009879	0.004109	0.004194	0.022138
0.013581	0.016011	0.008515	0.008476					0.006385	0.008875	0.014112	0.013046
0.02182	0.012185	0.024916	0.016138					0.019231	0.003229	0.012614	0.013004
0.020102	0.014393	0.018665	0.007688					0.014996	0.00588	0.014502	0.013622
0.023019	0.027762	0.015991	0.004316					0.008857	0.011677	0.012992	0.012372
0.01826	0.021465	0.021837	0.011028					0.016378	0.015872	0.009543	0.020783
0.019282	0.012884							0.005373	0.019279	0.004719	0.008054
0.020693	0.009681							0.00263	0.016949	0.005805	0.007875
0.016056	0.018781							0.027854	0.007836	0.017331	0.028671
								0.00679	0.006477	0.022146	0.005473
								0.014129	0.00842	0.006821	0.015085
								0.006869	0.008745	0.013118	0.023766
								0.016214	0.003857	0.005489	0.011949
								0.0124	0.00444	0.013753	0.011108
								0.014754	0.011971	0.014778	0.02242
								0.010205	0.008415	0.014437	0.005996
								0.007836	0.015435	0.011288	0.016984
								0.005331	0.018939	0.01445	0.012667
								0.010265	0.020392	0.013766	0.008609
								0.014704	0.008539	0.008033	0.008239
								0.006907	0.016624	0.004906	0.008086
								0.013652	0.009797	0.017727	0.013643
								0.019576	0.007729	0.012362
								0.008213	0.011134	0.019507
								0.013303	0.005656	0.005698
								0.016529	0.007304	0.007311
								0.007313	0.00884	0.012763
								0.022452		0.022905
								0.014787		0.006565
								0.014924		0.007427
								0.02042		0.00643
								0.011717		0.004889
								0.004329
								0.026323
								0.022266
								0.021326
								0.007921
								0.016419
								0.007789
								0.018101
								0.010236
								0.008554
								0.013067
								0.029217
								0.015235
								0.003833
								0.009089
								0.008518
								0.018448
								0.008197
								0.007718
								0.017206
								0.016641
								0.024011
								0.005554
								0.015231
								0.006869
								0.008624
								0.018905
								0.010645
								0.010168
								0.008118
								0.010523
								0.009407
								0.006783
								0.015567
								0.007782
								0.010635
								0.006805
								0.013246
								0.023438
								0.003519
								0.015701
								0.014415
								0.010152
								0.010773
								0.00551
								0.005521
								0.006397
								0.022062
								0.011112
								0.009769
								0.02041
								0.006599
								0.016413
								0.013851
								0.004161
								0.005408
								0.008295
								0.020911
								0.017649
								0.008146
								0.010358
								0.016851
								0.019862
								0.013542
								0.013076
								0.005896
								0.013107

## Sheet: VIS-LIM
BL_PDS	PDS	BL_PGA	PGA	BL_KA	KA	HC_UWS	UWS	HC	SCHZ	BD	ADHD
0.018062	0.012569	0.007025	0.007146	0.007884	0.002641	0.003561	0.00878	0.011483	0.007726	0.019739	0.010526
0.003777	0.012588	0.0162	0.00133	0.002795	0.004562	0.013003	0.000556	0.014184	0.011942	0.008102	0.006026
0.003999	0.009308	0.017532	0.006401	0.014831	0.00065	0.010124	0.001997	0.016057	0.007475	0.013617	0.004901
0.011997	0.004416	0.011752	0.00525	0.006841	0.007431	0.017433	0.000556	0.019062	0.011471	0.01374	0.020985
0.004121	0.007211	0.004758	0.001423	0.005117	0.002867	0.009639	0.01347	0.01576	0.002612	0.006424	0.015996
0.011999	0.009885	0.004437	0.003755	0.025612	0.011613	0.011782	0.000413	0.006865	0.010699	0.006782	0.009733
0.018338	0.010459	0.005223	0.003822	0.007412	0.001677	0.008945	0.010819	0.007531	0.016863	0.005951	0.005857
0.011713	0.012817	0.007632	0.00076	0.008068	0.006605	0.013404		0.003206	0.013462	0.009368	0.007371
0.017569	0.011287	0.002722	0.009687	0.005822	0.006756	0.011234		0.005421	0.009533	0.009302	0.002161
0.011035	0.010214	0.003096	0.006558	0.015933	0.008387	0.011526		0.017837	0.008084	0.007739	0.004494
0.01418	0.014886	0.00065	0.009099	0.020026	0.009786	0.01258		0.020485	0.010104	0.008047	0.005728
0.020992	0.010666	0.001502	0.007653	0.011639	0.006237	0.003896		0.016037	0.011034	0.020583	0.005957
0.01062	0.009076	0.012472	0.00443			0.022242		0.022154	0.009681	0.006873	0.005388
0.013996	0.011984	0.003963	0.011287			0.016001		0.015149	0.012749	0.004714	0.007316
0.021793	0.010937	0.020898	0.006334			0.008572		0.009104	0.0049	0.003001	0.00553
0.012574	0.008157	0.006726	0.004442			0.010729		0.009439	0.003423	0.010004	0.014193
0.013745	0.013356	0.010549	0.007584					0.004339	0.013495	0.014934	0.014348
0.006079	0.002885	0.00396	0.006388					0.008593	0.003097	0.00446	0.015936
0.006582	0.016496	0.004657	0.003068					0.006574	0.002965	0.010511	0.010551
0.014252	0.011308	0.009567	0.010465					0.011741	0.002926	0.007293	0.003001
0.0128	0.009222	0.005452	0.007316					0.01288	0.000959	0.002153	0.010675
0.018359	0.022017	0.009828	0.00504					0.011181	0.005355	0.007527	0.014769
0.014232	0.016847	0.016642	0.010056					0.017035	0.012057	0.004138	0.01328
0.012996	0.01022							0.007718	0.021465	0.004251	0.009362
0.012338	0.011226							0.007017	0.014441	0.006906	0.009522
0.012401	0.015957							0.01674	0.0141	0.015068	0.023765
								0.00467	0.006964	0.019833	0.005914
								0.009171	0.005113	0.007929	0.017544
								0.008174	0.009472	0.008236	0.019398
								0.014254	0.005328	0.004876	0.003831
								0.003457	0.002376	0.009422	0.007643
								0.008473	0.008047	0.006584	0.018316
								0.00793	0.005486	0.011448	0.008203
								0.003367	0.009982	0.006349	0.010051
								0.001622	0.019756	0.004456	0.007593
								0.017008	0.014977	0.008828	0.010049
								0.008809	0.007452	0.011755	0.006435
								0.009548	0.008731	0.006084	0.00659
								0.009907	0.006403	0.011863	0.010007
								0.021709	0.009177	0.009271
								0.005432	0.007605	0.008414
								0.014583	0.004758	0.006986
								0.016154	0.005318	0.008156
								0.004443	0.005285	0.009288
								0.010226		0.018122
								0.012371		0.003214
								0.014254		0.002235
								0.005985		0.00988
								0.011857		0.002972
								0.004368
								0.020769
								0.015553
								0.014794
								0.008455
								0.01137
								0.007438
								0.014056
								0.007475
								0.007057
								0.009568
								0.018948
								0.011358
								0.003253
								0.007536
								0.004314
								0.017644
								0.006031
								0.004039
								0.016881
								0.012014
								0.017288
								0.01477
								0.010236
								0.006387
								0.004671
								0.011033
								0.009721
								0.01314
								0.010585
								0.00698
								0.015748
								0.007252
								0.007745
								0.00806
								0.010934
								0.008584
								0.013013
								0.021059
								0.006036
								0.013099
								0.007588
								0.011132
								0.009523
								0.004283
								0.004844
								0.006899
								0.011844
								0.007798
								0.00689
								0.012404
								0.006938
								0.009126
								0.01217
								0.007774
								0.004431
								0.011707
								0.007402
								0.013386
								0.006277
								0.007966
								0.013084
								0.012571
								0.01151
								0.010449
								0.007532
								0.011766

## Sheet: VIS-FPN
BL_PDS	PDS	BL_PGA	PGA	BL_KA	KA	HC_UWS	UWS	HC	SCHZ	BD	ADHD
0.024789	0.023633	0.010904	0.00728	0.026127	0.011284	0.016544	0.012404	0.013987	0.015978	0.025686	0.011949
0.006888	0.019246	0.021664	0.004939	0.006857	0.007279	0.016146	0.008119	0.017737	0.015984	0.009535	0.007687
0.007856	0.017148	0.023186	0.010193	0.024948	0.005598	0.015467	0.003478	0.015196	0.010251	0.013698	0.009376
0.025223	0.009244	0.008708	0.006711	0.014169	0.008753	0.023005	0.008119	0.020257	0.014076	0.016259	0.01625
0.006857	0.006423	0.009954	0.002587	0.015931	0.003639	0.014086	0.016782	0.028746	0.006737	0.009436	0.020435
0.019043	0.013413	0.004352	0.005551	0.032553	0.020223	0.021807	0.005044	0.011127	0.014802	0.006962	0.013643
0.027129	0.013021	0.012479	0.006837	0.007342	0.003614	0.016445	0.015344	0.010155	0.025327	0.008336	0.008399
0.021853	0.018576	0.010923	0.001829	0.017335	0.010976	0.015987		0.00524	0.004106	0.008961	0.008007
0.022435	0.012749	0.007269	0.012298	0.008316	0.001218	0.021132		0.00988	0.015013	0.017138	0.004774
0.018895	0.015782	0.006636	0.007887	0.021062	0.007557	0.016174		0.022216	0.009246	0.00813	0.006574
0.016398	0.017406	0.00353	0.009373	0.029693	0.014475	0.021489		0.037097	0.014787	0.008729	0.011384
0.029237	0.009577	0.003994	0.009489	0.0127	0.007618	0.008961		0.028808	0.015606	0.022309	0.011212
0.020498	0.021918	0.012802	0.006808			0.034098		0.028324	0.009781	0.011469	0.009711
0.021783	0.02165	0.006207	0.012446			0.028284		0.013967	0.013062	0.005057	0.011415
0.03148	0.012774	0.02472	0.009533			0.011904		0.010711	0.008276	0.00616	0.015432
0.030943	0.006586	0.004921	0.007188			0.01568		0.013645	0.005709	0.012173	0.016609
0.024507	0.019881	0.01603	0.012632					0.009277	0.011539	0.022342	0.016286
0.012845	0.004988	0.012584	0.007403					0.007588	0.005964	0.006587	0.022592
0.011184	0.018415	0.008587	0.008045					0.007968	0.004466	0.013202	0.012019
0.028076	0.016041	0.022794	0.015817					0.016557	0.003245	0.009426	0.008607
0.02117	0.015028	0.014053	0.009222					0.015406	0.003629	0.004366	0.014559
0.027723	0.030078	0.015192	0.006486					0.012098	0.008773	0.012549	0.014006
0.016323	0.022938	0.018641	0.010416					0.014841	0.017352	0.006614	0.01781
0.017558	0.011613							0.005444	0.015156	0.010461	0.008965
0.014479	0.00769							0.004943	0.015782	0.004274	0.017549
0.024194	0.018523							0.027912	0.012208	0.016058	0.028184
								0.006558	0.009821	0.017699	0.004819
								0.009912	0.006603	0.006485	0.016071
								0.01087	0.006638	0.0101	0.023637
								0.012781	0.007517	0.009058	0.00604
								0.009028	0.003994	0.014113	0.011523
								0.011705	0.012718	0.01297	0.02761
								0.019307	0.005733	0.016137	0.009378
								0.006335	0.013451	0.013653	0.017937
								0.007871	0.023867	0.011145	0.013637
								0.019822	0.025133	0.013423	0.011871
								0.009554	0.010613	0.013115	0.009499
								0.011202	0.011532	0.006353	0.008186
								0.018399	0.005575	0.015918	0.015939
								0.024767	0.008099	0.016053
								0.008179	0.011353	0.015485
								0.02422	0.007644	0.005753
								0.014493	0.005558	0.004758
								0.004642	0.013089	0.008677
								0.016069		0.018905
								0.019452		0.003966
								0.016665		0.006205
								0.011968		0.013674
								0.015677		0.006057
								0.009406
								0.023365
								0.022867
								0.017796
								0.00907
								0.018727
								0.011083
								0.016806
								0.010453
								0.013423
								0.012348
								0.029716
								0.01686
								0.005297
								0.014076
								0.008974
								0.017664
								0.011994
								0.009015
								0.02064
								0.014925
								0.019993
								0.017411
								0.014639
								0.010855
								0.008123
								0.016296
								0.007975
								0.01682
								0.010155
								0.00954
								0.021175
								0.008949
								0.015598
								0.008242
								0.010615
								0.013432
								0.018056
								0.023077
								0.004365
								0.017915
								0.009319
								0.009323
								0.013374
								0.008342
								0.005879
								0.006805
								0.015225
								0.009393
								0.009727
								0.019551
								0.005722
								0.010932
								0.013202
								0.007091
								0.007193
								0.014661
								0.015031
								0.019505
								0.008538
								0.012496
								0.014963
								0.018637
								0.014423
								0.015524
								0.007177
								0.02284

## Sheet: VIS-DMN
BL_PDS	PDS	BL_PGA	PGA	BL_KA	KA	HC_UWS	UWS	HC	SCHZ	BD	ADHD
0.025509	0.020709	0.01735	0.007348	0.021251	0.009854	0.021412	0.004862	0.018832	0.012039	0.022567	0.013742
0.009159	0.020362	0.028344	0.002956	0.003388	0.004127	0.019316	0.003628	0.0178	0.021633	0.008114	0.010563
0.011597	0.014363	0.017051	0.010792	0.024229	0.003331	0.018321	0.001689	0.01327	0.008921	0.013104	0.010277
0.021015	0.007467	0.006347	0.005322	0.016785	0.006935	0.022635	0.003628	0.031741	0.019763	0.017302	0.028146
0.004324	0.005267	0.009003	0.002839	0.019112	0.003617	0.016087	0.019104	0.024262	0.009873	0.010256	0.027768
0.02199	0.019253	0.006994	0.005545	0.032841	0.018608	0.025589	0.003773	0.013344	0.015345	0.008213	0.016609
0.025564	0.018766	0.019123	0.007909	0.007397	0.00234	0.01831	0.015595	0.014804	0.024644	0.008749	0.00757
0.019833	0.017908	0.011439	0.001546	0.015649	0.006524	0.019171		0.007822	0.005051	0.012146	0.014099
0.021495	0.010638	0.006848	0.011178	0.007245	0.000914	0.019497		0.014354	0.012851	0.014256	0.005032
0.020448	0.014746	0.005001	0.007591	0.02002	0.007746	0.019207		0.021327	0.015311	0.008666	0.005892
0.016249	0.018322	0.005168	0.010673	0.029817	0.012318	0.029495		0.029066	0.012968	0.00431	0.007254
0.028444	0.007765	0.004011	0.010298	0.013734	0.007389	0.007712		0.022375	0.012702	0.024984	0.012851
0.023227	0.023731	0.015567	0.006454			0.02561		0.028646	0.010202	0.0121	0.012499
0.02246	0.020782	0.007132	0.008743			0.025521		0.011049	0.02117	0.008554	0.011836
0.028638	0.015276	0.023158	0.008883			0.010747		0.011978	0.00894	0.012676	0.013559
0.026113	0.006194	0.006521	0.006273			0.014685		0.012995	0.013453	0.024019	0.022415
0.022659	0.02247	0.014265	0.01147					0.008157	0.018818	0.022938	0.020875
0.013683	0.004501	0.014329	0.007836					0.012379	0.012139	0.009269	0.020444
0.01315	0.022125	0.012299	0.01026					0.012454	0.007147	0.012327	0.012388
0.020877	0.014405	0.02214	0.014393					0.018707	0.004359	0.00937	0.01087
0.019208	0.016006	0.013574	0.013614					0.022347	0.004681	0.006247	0.018839
0.025403	0.027395	0.014105	0.009995					0.015892	0.010906	0.017618	0.020461
0.019359	0.024711	0.019408	0.011794					0.0179	0.022161	0.006312	0.020151
0.016873	0.011992							0.007721	0.012722	0.00609	0.008044
0.01599	0.007021							0.003199	0.017103	0.006392	0.013887
0.019982	0.021282							0.020663	0.018731	0.019832	0.027099
								0.00701	0.013319	0.014162	0.004138
								0.013089	0.014263	0.011814	0.01522
								0.013955	0.006356	0.010444	0.024297
								0.012452	0.00634	0.011784	0.008619
								0.00841	0.006695	0.014064	0.024474
								0.01829	0.010138	0.013263	0.023612
								0.015527	0.00737	0.016409	0.011261
								0.007814	0.019158	0.007758	0.020924
								0.004746	0.020932	0.013302	0.015978
								0.020731	0.024796	0.016944	0.011557
								0.01297	0.017266	0.010309	0.010872
								0.014655	0.014893	0.006021	0.009741
								0.015969	0.005444	0.016633	0.025499
								0.025041	0.010545	0.011925
								0.010014	0.018924	0.013054
								0.017857	0.010675	0.008578
								0.020883	0.005221	0.015271
								0.004806	0.008516	0.00572
								0.01426		0.021984
								0.020888		0.005008
								0.017842		0.008151
								0.012259		0.012828
								0.016627		0.005105
								0.013137
								0.027711
								0.02974
								0.025247
								0.012078
								0.017867
								0.012552
								0.014384
								0.019684
								0.01758
								0.01313
								0.01992
								0.022594
								0.007021
								0.01128
								0.007081
								0.022403
								0.01799
								0.008668
								0.028034
								0.014396
								0.023161
								0.022726
								0.016063
								0.008853
								0.012495
								0.017118
								0.010213
								0.021663
								0.006441
								0.01169
								0.026592
								0.005996
								0.012583
								0.008822
								0.012142
								0.010041
								0.014953
								0.028564
								0.008537
								0.018858
								0.01257
								0.00944
								0.015089
								0.008488
								0.007746
								0.011332
								0.022101
								0.013218
								0.010276
								0.01539
								0.01189
								0.010456
								0.01397
								0.015772
								0.010492
								0.018663
								0.018074
								0.02439
								0.006977
								0.009897
								0.024887
								0.018309
								0.011181
								0.016935
								0.0075
								0.016705

## Sheet: SMN-DAN
BL_PDS	PDS	BL_PGA	PGA	BL_KA	KA	HC_UWS	UWS	HC	SCHZ	BD	ADHD
0.014997	0.023382	0.010271	0.005874	0.004878	0.003082	0.008728	0.001824	0.007723	0.006223	0.002699	0.01132
0.004033	0.008367	0.008152	0.002956	0.001169	0.002401	0.009332	0.000897	0.003857	0.00992	0.005154	0.012101
0.00841	0.016158	0.003245	0.00375	0.011435	0.001331	0.006291	0.001371	0.003703	0.002369	0.006772	0.006
0.008891	0.00699	0.007627	0.002822	0.012612	0.00191	0.006133	0.000897	0.004241	0.009543	0.006262	0.020786
0.007512	0.006063	0.003018	0.004956	0.00428	0.001864	0.00905	0.006359	0.007992	0.01382	0.00808	0.008644
0.008266	0.012981	0.012189	0.003808	0.009853	0.010011	0.004159	0.000636	0.009891	0.00515	0.00279	0.011634
0.004893	0.012802	0.010679	0.004401	0.001884	0.000633	0.008205	0.002914	0.015409	0.012891	0.007348	0.006697
0.008832	0.004869	0.004228	0.001604	0.005445	0.001772	0.00661		0.004291	0.002337	0.003179	0.005985
0.005478	0.010337	0.003472	0.002291	0.006886	0.001131	0.005667		0.007025	0.004956	0.013584	0.004229
0.01058	0.016389	0.005485	0.00128	0.007705	0.003679	0.00485		0.004897	0.004226	0.011601	0.012469
0.007903	0.00935	0.005649	0.003417	0.002875	0.003141	0.005905		0.005654	0.010322	0.002583	0.007208
0.011298	0.004793	0.001725	0.002179	0.002655	0.000999	0.003546		0.008962	0.008626	0.005119	0.008188
0.010525	0.009316	0.004485	0.006608			0.004454		0.003117	0.006817	0.006723	0.00661
0.005738	0.018043	0.003079	0.004975			0.007727		0.008054	0.014843	0.005505	0.00483
0.010108	0.008631	0.01565	0.005598			0.008156		0.006172	0.007681	0.017325	0.009458
0.009231	0.004804	0.005483	0.004095			0.008743		0.006726	0.003718	0.009824	0.008702
0.00721	0.010413	0.00754	0.002578					0.007856	0.013635	0.008692	0.009015
0.002865	0.003493	0.004106	0.005137					0.007704	0.004248	0.012005	0.00941
0.009142	0.011917	0.006413	0.001999					0.010644	0.005284	0.013088	0.005111
0.01053	0.008352	0.007553	0.003365					0.005573	0.004402	0.004366	0.007202
0.008135	0.005508	0.005151	0.008682					0.008369	0.001693	0.008181	0.006304
0.010811	0.01346	0.001778	0.003692					0.007281	0.00878	0.012243	0.009286
0.018052	0.013811	0.018478	0.002717					0.00791	0.011419	0.01335	0.021573
0.008976	0.010113							0.009012	0.003262	0.01678	0.002381
0.006227	0.005696							0.006005	0.00892	0.003392	0.023866
0.015019	0.015424							0.008653	0.01243	0.013358	0.012213
								0.006213	0.009493	0.001216	0.001675
								0.008215	0.007642	0.005357	0.014007
								0.007738	0.00392	0.016651	0.01465
								0.011823	0.009359	0.002623	0.009142
								0.004577	0.002825	0.008384	0.008353
								0.004656	0.008325	0.017223	0.011702
								0.014568	0.005406	0.007038	0.011812
								0.002552	0.015203	0.007982	0.009713
								0.009	0.007579	0.007398	0.009389
								0.009062	0.008881	0.006248	0.006756
								0.007136	0.009937	0.014004	0.005744
								0.006563	0.006326	0.004699	0.003842
								0.009605	0.009831	0.004683	0.003838
								0.017796	0.012169	0.006111
								0.007202	0.007212	0.004572
								0.008379	0.015582	0.010395
								0.015754	0.002794	0.00836
								0.002849	0.007175	0.003488
								0.008688		0.007576
								0.017427		0.005077
								0.007859		0.006471
								0.005834		0.015239
								0.008349		0.00345
								0.01034
								0.027305
								0.008214
								0.016981
								0.004057
								0.016011
								0.005951
								0.00608
								0.004845
								0.006993
								0.006414
								0.014821
								0.006526
								0.01252
								0.010252
								0.010644
								0.00886
								0.021593
								0.00859
								0.004171
								0.01077
								0.005012
								0.007237
								0.013054
								0.014229
								0.008657
								0.009515
								0.004727
								0.010231
								0.00455
								0.017516
								0.005163
								0.006303
								0.013336
								0.005578
								0.01436
								0.011314
								0.007417
								0.007152
								0.00597
								0.019324
								0.008677
								0.005977
								0.015735
								0.01201
								0.005811
								0.005014
								0.00439
								0.006693
								0.008671
								0.01015
								0.008485
								0.017503
								0.005869
								0.011443
								0.011362
								0.016361
								0.011802
								0.010856
								0.010592
								0.013945
								0.003423
								0.012579
								0.016372
								0.009454
								0.005131
								0.017409

## Sheet: SMN-VAN
BL_PDS	PDS	BL_PGA	PGA	BL_KA	KA	HC_UWS	UWS	HC	SCHZ	BD	ADHD
0.006319	0.005761	0.005581	0.001539	0.005252	0.004691	0.001994	0.001367	0.002988	0.001019	0.002897	0.004186
0.001807	0.004895	0.008746	0.000763	0.001476	0.001436	0.008209	0.000426	0.002525	0.000728	0.000653	0.005914
0.002494	0.008152	0.001636	0.003529	0.007468	0.000744	0.002576	0.000354	0.006015	0.000284	0.003056	0.002474
0.006684	0.002603	0.00141	0.000893	0.004972	0.000499	0.002829	0.000426	0.002488	0.004155	0.00249	0.010814
0.000518	0.001196	0.001658	0.000334	0.002018	0.001236	0.00369	0.001862	0.013142	0.001004	0.003708	0.005112
0.003038	0.005527	0.002758	0.002589	0.001627	0.001271	0.006161	9.67e-05	0.009094	0.003407	0.000581	0.008107
0.004655	0.006911	0.003343	0.0025	0.000574	0.001593	0.007496	0.002132	0.005172	0.01213	0.001557	0.002963
0.009132	0.003509	0.006587	0.000821	0.003038	0.001776	0.004103		0.001012	0.00052	0.000757	0.002275
0.000803	0.002238	0.000276	0.003113	0.001162	0.001291	0.003773		0.002088	0.00552	0.005865	0.003525
0.006488	0.007123	0.001325	0.001412	0.002156	0.001199	0.004466		0.002761	0.000981	0.002104	0.006334
0.001617	0.003318	0.00092	0.003221	0.001042	0.001865	0.003594		0.001199	0.005539	0.001296	0.001165
0.00512	0.001551	0.001299	0.001433	0.000819	0.001368	0.001023		0.007069	0.000238	0.002816	0.001418
0.002186	0.007187	0.001829	0.006721			0.011582		0.002075	0.0051	0.000599	0.000543
0.002517	0.006598	0.000608	0.003332			0.004974		0.00302	0.003449	0.001528	0.004934
0.010145	0.006283	0.008754	0.002209			0.002553		0.001004	0.003217	0.02084	0.012496
0.010661	0.00067	0.001083	0.00265			0.00341		0.002973	0.000588	0.00359	0.001111
0.009377	0.004726	0.003984	0.001821					0.006068	0.005901	0.00342	0.003381
0.001203	0.001673	0.004102	0.002682					0.002178	0.002149	0.004554	0.004932
0.00212	0.006032	0.00415	0.001144					0.004129	0.00049	0.005492	0.001772
0.010079	0.003256	0.003004	0.004593					0.005774	0.001345	0.000402	0.002467
0.006813	0.002654	0.002145	0.002162					0.002675	0.001604	0.000713	0.001257
0.005818	0.006701	0.001245	0.003282					0.008912	0.001861	0.006547	0.005072
0.003952	0.003597	0.003622	0.001774					0.002415	0.001447	0.009026	0.01535
0.003888	0.003726							0.001568	0.000677	0.00968	0.000997
0.002466	0.001237							0.00179	0.002058	0.001525	0.021991
0.007767	0.005748							0.010021	0.001905	0.006527	0.003318
								0.002494	0.00634	0.002644	0.000343
								0.000701	0.002177	0.000372	0.004362
								0.002502	0.001991	0.002227	0.009552
								0.003853	0.002205	0.001441	0.005744
								0.000919	0.001092	0.006554	0.008264
								0.001932	0.006242	0.006072	0.011047
								0.01131	0.001585	0.002215	0.006744
								0.001921	0.007079	0.003025	0.005293
								0.001114	0.004932	0.003333	0.002385
								0.009567	0.002313	0.00165	0.001735
								0.004034	0.007196	0.009814	0.008579
								0.001596	0.001031	0.0029	0.003235
								0.009197	0.001321	0.002691	0.00148
								0.010639	0.004433	0.007958
								0.004088	0.002582	0.00139
								0.007848	0.006279	0.000901
								0.01085	0.000768	0.002734
								0.001263	0.003142	0.002004
								0.003862		0.001398
								0.010755		0.00215
								0.002411		0.002713
								0.002893		0.010947
								0.002831		0.001129
								0.005817
								0.016824
								0.004074
								0.006858
								0.001011
								0.000319
								0.00159
								0.004386
								0.00156
								0.002251
								0.001528
								0.015924
								0.004921
								0.007705
								0.007201
								0.006965
								0.004359
								0.011666
								0.003396
								0.000794
								0.005045
								0.003554
								0.005532
								0.002926
								0.014107
								0.000689
								0.00559
								0.001281
								0.004125
								0.003801
								0.009485
								0.002523
								0.003199
								0.007055
								0.006652
								0.010982
								0.013882
								0.008029
								0.005013
								0.001247
								0.007295
								0.002068
								0.009296
								0.016372
								0.006381
								0.001949
								0.001131
								0.001757
								0.001794
								0.00253
								0.004319
								0.005153
								0.001287
								0.002909
								0.00177
								0.006752
								0.005335
								0.00873
								0.003274
								0.007991
								0.014657
								0.000915
								0.00744
								0.011339
								0.006075
								0.003053
								0.009057

## Sheet: SMN-LIM
BL_PDS	PDS	BL_PGA	PGA	BL_KA	KA	HC_UWS	UWS	HC	SCHZ	BD	ADHD
0.00854	0.006295	0.015703	0.005935	0.00929	0.010978	0.008059	0.002134	0.01198	0.010509	0.007625	0.009927
0.009536	0.010563	0.014824	0.002955	0.008569	0.007166	0.018417	0.003874	0.005864	0.010071	0.004595	0.011665
0.007166	0.009288	0.002934	0.00852	0.023183	0.002035	0.006838	0.000127	0.014768	0.005005	0.014197	0.010607
0.009445	0.011448	0.007871	0.006745	0.018144	0.006362	0.00814	0.003874	0.017214	0.012059	0.011886	0.022896
0.008288	0.010373	0.005577	0.002797	0.013435	0.006774	0.009455	0.006608	0.018556	0.007302	0.010503	0.008561
0.009616	0.009211	0.004711	0.004886	0.013075	0.006968	0.00857	0.001901	0.019634	0.013101	0.006275	0.015501
0.009602	0.015868	0.007295	0.005563	0.004907	0.003627	0.007019	0.004533	0.016728	0.022803	0.012101	0.016409
0.017638	0.008809	0.015535	0.002222	0.010673	0.00353	0.009496		0.005381	0.016975	0.007428	0.008815
0.005702	0.012075	0.006277	0.009166	0.010136	0.015512	0.01005		0.007988	0.006658	0.014284	0.005616
0.011874	0.011653	0.003741	0.003283	0.009639	0.003564	0.007567		0.005837	0.0071	0.013853	0.014246
0.008583	0.014574	0.003068	0.004509	0.013479	0.00871	0.005947		0.004797	0.01098	0.011173	0.008888
0.014322	0.00533	0.00629	0.003169	0.005172	0.011663	0.002023		0.015696	0.006462	0.012166	0.005548
0.014664	0.012259	0.004992	0.009341			0.010686		0.009446	0.016114	0.004388	0.008054
0.012078	0.019327	0.007538	0.011475			0.009867		0.019193	0.015554	0.006647	0.01704
0.0146	0.010317	0.030017	0.005722			0.007636		0.005264	0.01123	0.032351	0.01635
0.014378	0.007102	0.007512	0.003289			0.017124		0.01218	0.00356	0.012292	0.011345
0.017011	0.01269	0.005305	0.005802					0.011195	0.016728	0.005978	0.009122
0.0086	0.002685	0.009362	0.009115					0.012461	0.007962	0.010343	0.009764
0.011552	0.011978	0.004986	0.006484					0.010783	0.005044	0.014337	0.012368
0.01469	0.007779	0.005383	0.008378					0.010091	0.007607	0.009671	0.013372
0.012387	0.007448	0.00601	0.00965					0.007188	0.008484	0.021034	0.005193
0.0137	0.012115	0.005901	0.010887					0.025935	0.009822	0.018392	0.011625
0.022024	0.012876	0.021285	0.005868					0.009481	0.008238	0.021081	0.029521
0.010365	0.007106							0.014394	0.01937	0.019143	0.005435
0.008162	0.011143							0.012911	0.012991	0.011927	0.032477
0.013542	0.014861							0.009663	0.009323	0.012156	0.008805
								0.010221	0.015925	0.013802	0.003909
								0.006406	0.016248	0.010672	0.022992
								0.010242	0.010838	0.016944	0.017174
								0.014901	0.009528	0.007944	0.016748
								0.011387	0.004254	0.012049	0.013353
								0.010201	0.011989	0.007245	0.021391
								0.017092	0.00738	0.009298	0.014131
								0.005765	0.012529	0.004981	0.01393
								0.006147	0.014438	0.01241	0.006906
								0.01966	0.008409	0.008877	0.01121
								0.012123	0.012758	0.02536	0.017849
								0.002303	0.009329	0.01065	0.010099
								0.018018	0.003505	0.006799	0.009703
								0.024469	0.016342	0.01335
								0.008363	0.009343	0.012813
								0.015817	0.012884	0.010967
								0.026205	0.00815	0.00762
								0.009098	0.011758	0.012475
								0.006081		0.008179
								0.012919		0.006805
								0.009274		0.009112
								0.008032		0.030009
								0.009818		0.011906
								0.015569
								0.027773
								0.013869
								0.010411
								0.008358
								0.007946
								0.005096
								0.009377
								0.007172
								0.004855
								0.004658
								0.017547
								0.018312
								0.017119
								0.008923
								0.010561
								0.014855
								0.016863
								0.006382
								0.004605
								0.012546
								0.003668
								0.019952
								0.011231
								0.023173
								0.006672
								0.012412
								0.014941
								0.014015
								0.010619
								0.017207
								0.01026
								0.011265
								0.012751
								0.014706
								0.022814
								0.024808
								0.014418
								0.012339
								0.012076
								0.014307
								0.010319
								0.026466
								0.023705
								0.017323
								0.012179
								0.007736
								0.005363
								0.003847
								0.012131
								0.013355
								0.008975
								0.019855
								0.014223
								0.012604
								0.012863
								0.011155
								0.021304
								0.010214
								0.019439
								0.024791
								0.004052
								0.012677
								0.024517
								0.010852
								0.012114
								0.018149

## Sheet: SMN-FPN
BL_PDS	PDS	BL_PGA	PGA	BL_KA	KA	HC_UWS	UWS	HC	SCHZ	BD	ADHD
0.018037	0.019942	0.018518	0.007444	0.019096	0.012222	0.023893	0.002992	0.013387	0.02085	0.014847	0.015459
0.008734	0.018824	0.020691	0.002311	0.001611	0.002693	0.020266	0.0018	0.009499	0.017308	0.002915	0.017909
0.00784	0.023428	0.009964	0.012153	0.032965	0.005351	0.010799	0.001724	0.011916	0.00652	0.011569	0.010013
0.021849	0.007692	0.006804	0.004976	0.024403	0.002923	0.011614	0.0018	0.014275	0.016239	0.014684	0.023147
0.009619	0.007333	0.008625	0.004025	0.011176	0.00431	0.014116	0.012038	0.032961	0.009667	0.015638	0.01419
0.015746	0.017672	0.008882	0.008538	0.014244	0.010873	0.01785	0.001664	0.020604	0.015338	0.007151	0.017433
0.011207	0.020956	0.013341	0.008567	0.005858	0.003977	0.019819	0.00356	0.021559	0.032532	0.011177	0.013973
0.021773	0.013906	0.01647	0.003841	0.018159	0.006435	0.012531		0.007154	0.004634	0.009587	0.009425
0.007625	0.011568	0.005969	0.009654	0.010905	0.002663	0.020236		0.010973	0.012181	0.020396	0.005539
0.019379	0.019843	0.006258	0.004299	0.01552	0.006066	0.01541		0.009276	0.008906	0.011748	0.016837
0.011929	0.018387	0.004398	0.008828	0.01556	0.009912	0.013996		0.020865	0.017004	0.004998	0.015655
0.01828	0.007196	0.003338	0.004721	0.003652	0.003987	0.003189		0.026639	0.012369	0.01321	0.009988
0.015674	0.023115	0.004267	0.01151			0.017364		0.011513	0.012686	0.010106	0.012646
0.011908	0.028211	0.00769	0.013394			0.017292		0.0159	0.018232	0.007714	0.015252
0.017133	0.014171	0.034263	0.011111			0.014178		0.008695	0.011638	0.034964	0.025081
0.024492	0.007118	0.005704	0.004879			0.018556		0.016396	0.006087	0.014124	0.013364
0.026869	0.026058	0.011112	0.004775					0.016425	0.015247	0.011882	0.013581
0.01154	0.004922	0.013118	0.010425					0.011289	0.009105	0.012786	0.014996
0.013677	0.018276	0.008803	0.005751					0.011823	0.002801	0.019759	0.012302
0.025686	0.015506	0.010296	0.009249					0.010444	0.006564	0.011034	0.011485
0.018527	0.014301	0.008683	0.013546					0.012531	0.008268	0.019103	0.007866
0.024341	0.022213	0.007381	0.011811					0.024857	0.011984	0.026224	0.012764
0.021639	0.021739	0.027217	0.005234					0.010087	0.006879	0.020758	0.032644
0.011985	0.010741							0.013705	0.004011	0.026049	0.004328
0.010497	0.008446							0.00959	0.010357	0.006924	0.041623
0.031165	0.020477							0.020414	0.009199	0.01355	0.014602
								0.015915	0.019114	0.008859	0.002776
								0.006139	0.018017	0.005172	0.021972
								0.016038	0.005747	0.019228	0.02069
								0.013718	0.013468	0.011066	0.016682
								0.01119	0.004368	0.015361	0.019479
								0.010356	0.011473	0.015989	0.030956
								0.029465	0.009954	0.01494	0.017667
								0.006844	0.016744	0.010487	0.021932
								0.010734	0.018981	0.013724	0.010239
								0.023114	0.016606	0.011069	0.011203
								0.011922	0.01763	0.024604	0.015409
								0.008256	0.009892	0.010316	0.009876
								0.027809	0.007724	0.010501	0.007891
								0.029912	0.016928	0.018703
								0.015175	0.013785	0.010819
								0.025694	0.017263	0.006759
								0.027614	0.003133	0.011503
								0.006533	0.017103	0.006365
								0.01271		0.009361
								0.024007		0.007698
								0.012448		0.007971
								0.015014		0.038739
								0.014395		0.01115
								0.019543
								0.033934
								0.02265
								0.012781
								0.008103
								0.01494
								0.008618
								0.009921
								0.010622
								0.010944
								0.00906
								0.027567
								0.016821
								0.021591
								0.016923
								0.015678
								0.013676
								0.02511
								0.011018
								0.009145
								0.018634
								0.005002
								0.022584
								0.013357
								0.028748
								0.013015
								0.017712
								0.008773
								0.018077
								0.012564
								0.023701
								0.016055
								0.009664
								0.021104
								0.016336
								0.024289
								0.029856
								0.019691
								0.013673
								0.010461
								0.024854
								0.010905
								0.020198
								0.032687
								0.023245
								0.012146
								0.008939
								0.007548
								0.009078
								0.015315
								0.018373
								0.01399
								0.018014
								0.014837
								0.015453
								0.018652
								0.017427
								0.019103
								0.017191
								0.020261
								0.029859
								0.006081
								0.017315
								0.026757
								0.016596
								0.011315
								0.0319

[truncated: 11 more sheets: SMN-DMN, DAN-VAN, DAN-LIM, DAN-FPN, DAN-DMN, VAN-LIM, VAN-FPN, VAN-DMN, LIM-FPN, LIM-DMN, FPN-DMN]
