# Supplementary material for: Functional geometry of the cortex encodes dimensions of consciousness
Source: Nat Commun. 2023 Jan 5;14:72. doi: 10.1038/s41467-022-35764-7 (PMC9814511; doi:10.1038/s41467-022-35764-7)
Supplement: Supplementary file 8 — Source Data [file 41467_2022_35764_MOESM8_ESM.zip › Source_Data/Figure2.xlsx]

## Sheet: lambda
	Gradient-1	Gradient-2	Gradient-3	Gradient-4	Gradient-5	Gradient-6	Gradient-7	Gradient-8	Gradient-9	Gradient-10	Gradient-11	Gradient-12	Gradient-13	Gradient-14	Gradient-15	Gradient-16	Gradient-17	Gradient-18	Gradient-19
Scan001	0.13656	0.1291	0.10957	0.088583	0.063618	0.062428	0.058806	0.048365	0.041669	0.034275	0.033011	0.032069	0.028203	0.026337	0.024485	0.023262	0.021515	0.019135	0.019007
Scan002	0.13655	0.10878	0.085457	0.077836	0.073303	0.066095	0.058703	0.046725	0.045331	0.043675	0.037883	0.035234	0.031347	0.028535	0.028286	0.025549	0.024812	0.023852	0.022053
Scan003	0.14937	0.11873	0.10072	0.078125	0.069754	0.056642	0.05048	0.047431	0.042487	0.039599	0.037075	0.032538	0.029383	0.028434	0.027159	0.026146	0.022635	0.022011	0.021279
Scan004	0.14829	0.13009	0.10489	0.077525	0.066108	0.060048	0.058859	0.048879	0.047099	0.034392	0.032809	0.030911	0.027384	0.025536	0.024258	0.021819	0.021397	0.020217	0.01949
Scan005	0.14055	0.12172	0.088896	0.078405	0.069268	0.060584	0.057887	0.047728	0.043669	0.040144	0.03751	0.0323	0.031659	0.029494	0.026628	0.025596	0.024552	0.022336	0.021071
Scan006	0.14678	0.13133	0.10782	0.08301	0.063952	0.058226	0.047722	0.045858	0.042185	0.039479	0.035964	0.033764	0.031638	0.027599	0.023761	0.023203	0.021224	0.018828	0.017653
Scan007	0.14296	0.12454	0.092777	0.088852	0.067968	0.057296	0.05245	0.047188	0.045404	0.043958	0.037123	0.034101	0.028197	0.026987	0.025728	0.023037	0.021896	0.020569	0.018965
Scan008	0.15399	0.13556	0.10667	0.08449	0.080689	0.058347	0.050516	0.046835	0.041536	0.035552	0.030493	0.028714	0.024598	0.024233	0.021216	0.020048	0.01978	0.018759	0.017968
Scan009	0.14778	0.11056	0.10077	0.085868	0.076835	0.061085	0.052146	0.050368	0.047058	0.038835	0.031479	0.029624	0.028783	0.028395	0.026782	0.024195	0.021377	0.019773	0.018293
Scan010	0.14434	0.11512	0.095413	0.082109	0.073214	0.066359	0.060775	0.046891	0.041037	0.037006	0.033925	0.031974	0.029892	0.028063	0.025219	0.023784	0.023268	0.021214	0.020395
Scan011	0.12183	0.11028	0.095711	0.087628	0.067694	0.058381	0.054349	0.049567	0.043758	0.042777	0.041604	0.03847	0.031548	0.029807	0.028516	0.026511	0.025922	0.023752	0.021898
Scan012	0.13767	0.1352	0.10542	0.087763	0.060942	0.059639	0.05071	0.047661	0.04567	0.040793	0.035961	0.034037	0.029738	0.025461	0.024016	0.022293	0.019898	0.019239	0.017893
Scan013	0.13733	0.12747	0.12013	0.088305	0.068016	0.059446	0.055955	0.047852	0.044536	0.038604	0.033136	0.029888	0.027918	0.023239	0.022361	0.021048	0.019319	0.018467	0.016985
Scan014	0.14917	0.1335	0.1056	0.086618	0.068784	0.055035	0.047411	0.044842	0.04288	0.034875	0.033781	0.032847	0.029487	0.026963	0.025184	0.022497	0.021257	0.020092	0.019174
Scan015	0.14509	0.12844	0.10855	0.094755	0.069173	0.062766	0.052903	0.045515	0.039988	0.034572	0.032785	0.029239	0.027639	0.026334	0.023921	0.022256	0.019997	0.019211	0.016868
Scan016	0.15365	0.13025	0.11482	0.078696	0.077596	0.056727	0.050794	0.046974	0.042466	0.032704	0.031199	0.029891	0.028382	0.026181	0.021879	0.0204	0.019814	0.019655	0.017931
Scan017	0.17443	0.12829	0.095447	0.07941	0.065584	0.056075	0.053241	0.045202	0.037977	0.033957	0.032528	0.029893	0.027225	0.026724	0.02563	0.025134	0.022854	0.020887	0.019514
Scan018	0.14581	0.11888	0.090292	0.073129	0.067406	0.061986	0.061129	0.054669	0.042349	0.040008	0.035737	0.0351	0.031553	0.030916	0.026005	0.023585	0.022381	0.020255	0.01881
Scan019	0.15115	0.12973	0.083458	0.076217	0.069793	0.060372	0.053638	0.050933	0.042906	0.03906	0.037849	0.03081	0.029701	0.026869	0.025656	0.024595	0.024374	0.021954	0.020933
Scan020	0.14869	0.1218	0.085873	0.07599	0.068769	0.063266	0.056493	0.045959	0.042776	0.040064	0.039511	0.034826	0.031717	0.029695	0.026626	0.024404	0.021935	0.021152	0.020447
Scan021	0.13685	0.12465	0.097339	0.086854	0.075532	0.068307	0.054325	0.049311	0.043713	0.040556	0.035578	0.030663	0.028103	0.026127	0.023557	0.022109	0.01985	0.01847	0.018098
Scan022	0.14612	0.13125	0.10153	0.084019	0.06936	0.063641	0.056693	0.048524	0.041707	0.038339	0.030799	0.03009	0.027325	0.026995	0.023896	0.022146	0.020301	0.019277	0.017994
Scan023	0.15405	0.11464	0.097574	0.070504	0.064043	0.057487	0.053757	0.050689	0.046205	0.044869	0.041352	0.031222	0.030345	0.028247	0.026524	0.024206	0.022683	0.022053	0.019551
Scan024	0.13785	0.12456	0.095696	0.081816	0.076315	0.05657	0.055292	0.0438	0.041262	0.038408	0.034915	0.032904	0.031861	0.028619	0.027488	0.025588	0.023779	0.022638	0.020631
Scan025	0.13795	0.13248	0.10354	0.072818	0.066801	0.058891	0.050623	0.049452	0.046248	0.039318	0.03663	0.034327	0.030116	0.029459	0.024996	0.022962	0.022319	0.021055	0.02
Scan026	0.15063	0.11069	0.10345	0.096488	0.069116	0.065212	0.057262	0.051365	0.042109	0.038512	0.031708	0.029351	0.028337	0.026591	0.023589	0.022321	0.018923	0.017282	0.017053
Scan027	0.15257	0.14243	0.091802	0.078317	0.069788	0.060221	0.055808	0.050545	0.04341	0.03843	0.032508	0.029594	0.028473	0.023719	0.022271	0.021956	0.020424	0.01903	0.0187
Scan028	0.1416	0.11876	0.098634	0.08996	0.065679	0.054157	0.053899	0.049948	0.046352	0.03737	0.037192	0.034634	0.033126	0.028499	0.024369	0.023567	0.022481	0.021023	0.018746
Scan029	0.13315	0.11475	0.10494	0.087688	0.073192	0.060677	0.0584	0.052919	0.042005	0.037782	0.034903	0.033722	0.031202	0.02803	0.025098	0.021598	0.020938	0.020167	0.018847
Scan030	0.16006	0.099932	0.083766	0.075609	0.073223	0.058736	0.054916	0.05206	0.044876	0.0378	0.035787	0.035093	0.032592	0.030362	0.028462	0.026534	0.02455	0.023494	0.022153
Scan031	0.11582	0.10786	0.089538	0.081942	0.077822	0.06991	0.06027	0.047995	0.044477	0.04026	0.036721	0.034752	0.03332	0.032213	0.028094	0.027066	0.024927	0.023921	0.023085
Scan032	0.13802	0.11576	0.10069	0.09275	0.068982	0.06218	0.05807	0.052134	0.044026	0.037823	0.033907	0.031974	0.028399	0.024921	0.023865	0.022984	0.022159	0.021172	0.020186
Scan033	0.15491	0.12679	0.097899	0.075975	0.066412	0.06262	0.054126	0.046355	0.044391	0.038951	0.037501	0.032275	0.029367	0.026315	0.02434	0.022782	0.020396	0.01985	0.018751
Scan034	0.136	0.1161	0.10852	0.090423	0.072968	0.06716	0.061435	0.058524	0.047618	0.040359	0.029842	0.027837	0.025041	0.022375	0.021607	0.020638	0.019357	0.017342	0.016854
Scan035	0.14005	0.11083	0.09015	0.078343	0.069424	0.063641	0.056616	0.050478	0.045478	0.04028	0.038144	0.034576	0.032362	0.028817	0.028633	0.025725	0.02463	0.021357	0.020472
Scan036	0.1169	0.10877	0.096144	0.077737	0.071632	0.06709	0.061219	0.056325	0.049258	0.043896	0.03779	0.033202	0.032871	0.028479	0.02796	0.02408	0.024046	0.022181	0.020424
Scan037	0.14459	0.11187	0.095965	0.083418	0.072288	0.066186	0.055671	0.051367	0.045364	0.042034	0.036229	0.031448	0.028746	0.027519	0.025095	0.021898	0.021691	0.019954	0.018672
Scan038	0.1269	0.12169	0.10571	0.087964	0.073196	0.069402	0.050199	0.046192	0.041301	0.040134	0.032591	0.031137	0.028774	0.027505	0.026627	0.025082	0.023822	0.02124	0.020533
Scan039	0.1459	0.12535	0.087313	0.079175	0.070162	0.068137	0.059939	0.048585	0.041491	0.03898	0.032496	0.031855	0.029629	0.028044	0.025335	0.0241	0.02316	0.020702	0.019646
Scan040	0.15782	0.1226	0.090392	0.079715	0.066124	0.063171	0.054139	0.046702	0.043647	0.040873	0.036723	0.033564	0.02898	0.027874	0.023716	0.023182	0.022155	0.019646	0.018978
Scan041	0.13999	0.11686	0.09696	0.081711	0.07839	0.062815	0.054598	0.050521	0.043285	0.040148	0.037302	0.031832	0.028948	0.026929	0.025498	0.022723	0.021962	0.020621	0.018907
Scan042	0.16178	0.10471	0.092182	0.075733	0.066762	0.056513	0.053005	0.046044	0.045527	0.040933	0.038687	0.03234	0.031257	0.029703	0.027735	0.025524	0.024481	0.024262	0.022816
Scan043	0.15774	0.12373	0.10661	0.095715	0.069341	0.059771	0.051783	0.043283	0.040184	0.033983	0.031752	0.029114	0.026868	0.026552	0.024363	0.022272	0.020612	0.01882	0.017503
Scan044	0.11915	0.10803	0.081152	0.073277	0.068942	0.061837	0.057626	0.051285	0.046656	0.045377	0.039373	0.036196	0.035298	0.034491	0.031648	0.029872	0.028494	0.027239	0.024048
Scan045	0.14119	0.11418	0.10624	0.088996	0.078329	0.061613	0.056804	0.048145	0.044519	0.037676	0.035633	0.032271	0.028387	0.024315	0.023636	0.021742	0.020211	0.01918	0.016944
Scan046	0.11828	0.11193	0.093531	0.085853	0.07737	0.063539	0.059642	0.051248	0.044555	0.041732	0.036799	0.032911	0.032084	0.030958	0.029021	0.025644	0.022703	0.021522	0.020674
Scan047	0.1509	0.11263	0.1087	0.083716	0.065443	0.059829	0.051298	0.046137	0.042251	0.035732	0.035118	0.03249	0.028619	0.028402	0.027209	0.02485	0.02356	0.022696	0.02042
Scan048	0.13793	0.13027	0.094421	0.076527	0.070965	0.061323	0.057132	0.049428	0.044644	0.03893	0.035416	0.031585	0.028842	0.028484	0.025438	0.02426	0.02196	0.021532	0.020916
Scan049	0.14219	0.11808	0.099307	0.088561	0.075081	0.065711	0.057758	0.05468	0.045634	0.035923	0.032882	0.030608	0.028612	0.025451	0.022511	0.020821	0.02022	0.018596	0.017377
Scan050	0.12614	0.11669	0.094954	0.073773	0.068998	0.062639	0.057228	0.051638	0.047021	0.041491	0.040094	0.036344	0.033238	0.029343	0.026627	0.025196	0.024184	0.023066	0.021339
Scan051	0.1372	0.11889	0.083918	0.082517	0.069548	0.061948	0.054112	0.051584	0.049485	0.043855	0.036538	0.032897	0.030669	0.029578	0.028204	0.024294	0.022906	0.021771	0.020086
Scan052	0.13193	0.12848	0.097926	0.082964	0.063701	0.060297	0.056544	0.051809	0.050114	0.042535	0.037137	0.032444	0.028326	0.026332	0.024598	0.023974	0.021816	0.020127	0.018949
Scan053	0.18275	0.12318	0.09696	0.077699	0.063003	0.057466	0.051582	0.050174	0.037499	0.036238	0.034613	0.03088	0.028775	0.025814	0.023555	0.02093	0.020388	0.019649	0.018846
Scan054	0.20209	0.12074	0.096098	0.085363	0.067044	0.051016	0.050376	0.045333	0.039373	0.034873	0.028361	0.027622	0.026151	0.024933	0.022763	0.021793	0.020099	0.018535	0.017438
Scan055	0.19457	0.12553	0.1014	0.086269	0.075911	0.070545	0.054253	0.040596	0.037134	0.035268	0.028153	0.02431	0.021917	0.019489	0.019374	0.018771	0.016953	0.01551	0.014035
Scan056	0.14502	0.11895	0.10119	0.095267	0.078472	0.065611	0.050975	0.042799	0.040083	0.036554	0.033531	0.030931	0.027678	0.02586	0.023177	0.022655	0.021098	0.020404	0.019752
Scan057	0.14406	0.1174	0.088555	0.080273	0.071837	0.067686	0.055529	0.045639	0.042794	0.041369	0.034784	0.032951	0.02867	0.027863	0.026362	0.025949	0.024941	0.022461	0.020882
Scan058	0.16027	0.12615	0.1013	0.079616	0.058928	0.057731	0.047891	0.046421	0.043288	0.040023	0.036521	0.033437	0.029904	0.025911	0.0252	0.023999	0.022452	0.021049	0.019899
Scan059	0.16633	0.13105	0.12359	0.069763	0.058585	0.05636	0.048422	0.044416	0.042618	0.037848	0.034231	0.028303	0.027094	0.025427	0.023642	0.02199	0.020971	0.020122	0.019234
Scan060	0.1528	0.12586	0.10889	0.081788	0.064318	0.06408	0.061694	0.039642	0.038524	0.033514	0.031649	0.030932	0.029042	0.028342	0.024715	0.023216	0.021589	0.020267	0.019132
Scan061	0.13847	0.13664	0.091593	0.078663	0.071458	0.057244	0.053718	0.04524	0.043505	0.039911	0.035035	0.032721	0.031074	0.029018	0.025557	0.024737	0.024306	0.021142	0.019971
Scan062	0.13543	0.11125	0.097883	0.086559	0.064122	0.056719	0.052444	0.049772	0.046993	0.041123	0.039072	0.033408	0.032713	0.029445	0.027278	0.026931	0.025312	0.021892	0.021651
Scan063	0.16183	0.1299	0.10615	0.080391	0.06056	0.056102	0.045525	0.043163	0.041835	0.037719	0.033766	0.032666	0.029445	0.028345	0.025029	0.023252	0.022864	0.021439	0.020021
Scan064	0.17543	0.12286	0.10449	0.089994	0.055538	0.051873	0.046506	0.045424	0.039308	0.035467	0.033214	0.03139	0.02897	0.027203	0.024827	0.024647	0.021905	0.020575	0.020384
Scan065	0.14371	0.10944	0.10662	0.096697	0.069398	0.062762	0.060001	0.05256	0.043096	0.035423	0.033624	0.031018	0.028219	0.025052	0.023941	0.02112	0.02027	0.019888	0.017167
Scan066	0.13677	0.11304	0.084247	0.079538	0.07135	0.061451	0.056361	0.051714	0.046964	0.042476	0.039172	0.035206	0.030375	0.028749	0.027448	0.026573	0.025313	0.021864	0.021385
Scan067	0.17063	0.13895	0.12247	0.086062	0.053153	0.049695	0.045043	0.040338	0.03682	0.035235	0.032985	0.031064	0.026846	0.024817	0.023668	0.022886	0.020621	0.020134	0.018586
Scan068	0.14452	0.12604	0.090275	0.077319	0.073641	0.065389	0.049715	0.047985	0.044182	0.038449	0.035951	0.032837	0.028639	0.027259	0.025599	0.025508	0.023018	0.022099	0.021579
Scan069	0.14327	0.1132	0.10114	0.091522	0.085797	0.066713	0.054266	0.042783	0.040727	0.037248	0.03376	0.02919	0.027871	0.025729	0.023788	0.023246	0.02242	0.018749	0.018574
Scan070	0.16052	0.12857	0.10165	0.065411	0.061722	0.055129	0.053683	0.043085	0.041547	0.04012	0.03747	0.034065	0.030767	0.028606	0.026213	0.025115	0.024413	0.021399	0.020512
Scan071	0.15176	0.14083	0.096214	0.079287	0.070964	0.056074	0.051782	0.04525	0.040154	0.034474	0.032769	0.031229	0.028794	0.02629	0.026068	0.024251	0.022127	0.021737	0.019941
Scan072	0.16428	0.13982	0.10567	0.087464	0.061399	0.054137	0.048426	0.045183	0.041541	0.035288	0.034498	0.030745	0.025839	0.025312	0.022222	0.020176	0.020073	0.01944	0.018472
Scan073	0.17849	0.13657	0.09384	0.070939	0.064385	0.061082	0.048143	0.047184	0.039273	0.03578	0.032281	0.030468	0.028479	0.025213	0.023821	0.022448	0.021057	0.020775	0.019777
Scan074	0.13211	0.12013	0.094233	0.080108	0.068428	0.064594	0.050585	0.048047	0.042681	0.03846	0.036636	0.035062	0.033823	0.029169	0.028357	0.027204	0.024858	0.023863	0.021656
Scan075	0.1599	0.14479	0.092975	0.076494	0.067319	0.061146	0.053822	0.052326	0.0427	0.03857	0.035548	0.030399	0.027227	0.024738	0.021379	0.020139	0.017544	0.0168	0.016188
Scan076	0.13948	0.11672	0.08985	0.070048	0.06668	0.058493	0.057368	0.049173	0.046961	0.0416	0.039436	0.033757	0.031669	0.029548	0.02816	0.027469	0.025641	0.024466	0.023482
Scan077	0.14425	0.1036	0.096017	0.082432	0.070323	0.05992	0.051898	0.046999	0.0446	0.039137	0.037808	0.036337	0.032089	0.029991	0.027484	0.026304	0.024729	0.023708	0.02238
Scan078	0.12371	0.11243	0.098257	0.092172	0.077255	0.065755	0.052633	0.048426	0.042816	0.039193	0.034485	0.032226	0.030413	0.029128	0.027205	0.025279	0.024175	0.022413	0.022029
Scan079	0.15685	0.10798	0.10503	0.08284	0.075996	0.059288	0.054073	0.043516	0.041422	0.04046	0.035384	0.029656	0.028535	0.027488	0.026049	0.02469	0.021356	0.020534	0.018843
Scan080	0.12858	0.11309	0.10238	0.084035	0.061014	0.058159	0.05441	0.04647	0.042965	0.040775	0.037491	0.035537	0.032176	0.030542	0.030499	0.026918	0.026053	0.024825	0.024082
Scan081	0.12647	0.1036	0.085503	0.074524	0.07106	0.05789	0.055096	0.050934	0.043458	0.042468	0.039698	0.038631	0.035474	0.034104	0.032569	0.028697	0.028037	0.027763	0.02403
Scan082	0.11873	0.096332	0.087523	0.079865	0.071651	0.062267	0.061547	0.051237	0.047783	0.043858	0.040534	0.037714	0.036334	0.032794	0.029897	0.028468	0.025578	0.024263	0.023623
Scan083	0.12492	0.10388	0.09011	0.080807	0.062495	0.055302	0.050128	0.047631	0.043127	0.041895	0.038812	0.03853	0.035582	0.03421	0.032734	0.032327	0.029872	0.029116	0.028518
Scan084	0.12146	0.116	0.1046	0.081209	0.070381	0.064019	0.057142	0.045624	0.042135	0.039615	0.038166	0.033429	0.031286	0.030402	0.029003	0.026274	0.024385	0.023278	0.021588
Scan085	0.14982	0.12618	0.085449	0.080399	0.066429	0.065061	0.057371	0.048246	0.041797	0.038444	0.035124	0.034886	0.028366	0.026685	0.026503	0.024564	0.022448	0.021317	0.020911
Scan086	0.15616	0.13028	0.096385	0.079689	0.068875	0.05992	0.047049	0.045977	0.038068	0.036798	0.034002	0.031448	0.030709	0.027309	0.026676	0.024921	0.023384	0.021773	0.020572
Scan087	0.15105	0.1169	0.09477	0.085686	0.080608	0.059876	0.055723	0.052708	0.043419	0.036787	0.036091	0.030067	0.02724	0.026387	0.023394	0.02289	0.020289	0.018755	0.017355
Scan088	0.14221	0.12133	0.10162	0.088411	0.073177	0.062158	0.059162	0.046225	0.038611	0.035777	0.0338	0.030997	0.028934	0.026497	0.024634	0.024151	0.023179	0.020218	0.018904
Scan089	0.1417	0.1358	0.10411	0.074446	0.063652	0.062553	0.050106	0.048666	0.042073	0.038727	0.033151	0.030876	0.029267	0.026756	0.026179	0.024812	0.023953	0.022095	0.021076
Scan090	0.11861	0.10463	0.09847	0.091831	0.073968	0.071521	0.054151	0.052437	0.043002	0.03941	0.035324	0.033704	0.031525	0.029353	0.027153	0.026078	0.02479	0.022798	0.02124
Scan091	0.16704	0.11274	0.092586	0.08478	0.078995	0.053999	0.048742	0.045674	0.04107	0.037972	0.033156	0.030924	0.028396	0.027751	0.026405	0.024447	0.022651	0.021831	0.020835
Scan092	0.11917	0.1127	0.10051	0.083603	0.072564	0.058735	0.054825	0.053477	0.048914	0.044203	0.037174	0.036221	0.032686	0.029245	0.027933	0.024901	0.022863	0.021251	0.019031
Scan093	0.12467	0.10246	0.088058	0.080511	0.072736	0.065033	0.053153	0.051274	0.046639	0.043955	0.04064	0.035055	0.033607	0.032508	0.029109	0.026748	0.025628	0.025013	0.023207
Scan094	0.12533	0.10571	0.091464	0.077373	0.071083	0.070134	0.052855	0.052066	0.041888	0.040893	0.039465	0.034079	0.032886	0.030581	0.029101	0.028055	0.026624	0.026294	0.024116
Scan095	0.13726	0.12011	0.10804	0.074094	0.072282	0.063613	0.059135	0.0519	0.043141	0.03615	0.034123	0.032834	0.031651	0.028129	0.025186	0.02346	0.021438	0.018843	0.018617
Scan096	0.14637	0.11518	0.10552	0.08795	0.065068	0.057452	0.053365	0.048528	0.043189	0.037968	0.034017	0.03137	0.029993	0.028937	0.027633	0.023643	0.022287	0.022106	0.019427
Scan097	0.15277	0.093157	0.082538	0.076059	0.070553	0.066712	0.058614	0.054172	0.047569	0.043926	0.035574	0.032714	0.031209	0.029076	0.02732	0.026843	0.025505	0.023319	0.022375
Scan098	0.13701	0.10011	0.088123	0.084382	0.068582	0.063621	0.058581	0.056563	0.047575	0.043536	0.034782	0.032995	0.032049	0.028745	0.027875	0.025354	0.023997	0.023356	0.022761
Scan099	0.15277	0.13056	0.11048	0.076926	0.073732	0.062342	0.055526	0.044481	0.04422	0.036176	0.032072	0.028803	0.025891	0.02541	0.024335	0.020884	0.019565	0.018202	0.01762
Scan100	0.1805	0.10895	0.092391	0.082169	0.071024	0.054172	0.051375	0.045709	0.040903	0.039588	0.036462	0.030591	0.028446	0.026114	0.02488	0.023454	0.022766	0.020365	0.020142
Scan101	0.18637	0.12902	0.09249	0.087017	0.071355	0.056209	0.05071	0.045421	0.036191	0.034028	0.030578	0.029736	0.026594	0.023501	0.022281	0.020815	0.020713	0.019649	0.017323
Scan102	0.17143	0.11387	0.1071	0.084055	0.062761	0.057408	0.050519	0.044405	0.042784	0.040038	0.03634	0.031249	0.02862	0.025373	0.023493	0.021457	0.020183	0.019866	0.019045
Scan103	0.15585	0.12855	0.11982	0.087425	0.073141	0.058865	0.049812	0.042185	0.039768	0.033662	0.029604	0.028382	0.025973	0.02467	0.023462	0.021618	0.020373	0.019372	0.017473
Scan104	0.14773	0.13885	0.11203	0.094091	0.069957	0.054164	0.052382	0.050021	0.040563	0.035277	0.034274	0.028406	0.027042	0.024016	0.020278	0.019433	0.018207	0.016821	0.016457
Scan105	0.14399	0.11891	0.09836	0.081931	0.063681	0.05317	0.049913	0.046583	0.043016	0.041954	0.037614	0.034704	0.033216	0.03194	0.028991	0.02484	0.024135	0.022245	0.020799
Scan106	0.16001	0.14503	0.10717	0.068028	0.06048	0.051191	0.047213	0.043943	0.042604	0.038805	0.036164	0.032585	0.028847	0.026785	0.024973	0.024177	0.021569	0.020468	0.019965
Scan107	0.1454	0.11125	0.09224	0.082157	0.065461	0.05805	0.050952	0.046096	0.045611	0.039548	0.0366	0.034319	0.031792	0.030148	0.028852	0.02724	0.02654	0.025024	0.022722
Scan108	0.16073	0.13091	0.09966	0.082172	0.064147	0.061647	0.054266	0.046232	0.038687	0.036226	0.033039	0.029367	0.028007	0.025738	0.025088	0.023439	0.021252	0.020139	0.019264
Scan109	0.18379	0.15311	0.082071	0.074433	0.066454	0.054318	0.050901	0.047717	0.039136	0.035035	0.03219	0.029885	0.027145	0.025033	0.02357	0.020492	0.019457	0.018508	0.01676
Scan110	0.16534	0.11879	0.11148	0.085667	0.067986	0.053796	0.050755	0.045013	0.038674	0.036276	0.032836	0.03188	0.029684	0.025599	0.024142	0.022575	0.021102	0.020002	0.018403
Scan111	0.14339	0.11023	0.098049	0.087028	0.066449	0.058873	0.055686	0.045564	0.044527	0.039232	0.038365	0.034311	0.031935	0.030239	0.026597	0.024507	0.023476	0.02112	0.02042
Scan112	0.14336	0.11798	0.10048	0.080567	0.07187	0.069087	0.055717	0.046812	0.04309	0.039923	0.03662	0.030393	0.028691	0.02584	0.02393	0.022351	0.022156	0.021169	0.019961
Scan113	0.15622	0.09607	0.090518	0.076561	0.06782	0.064662	0.054615	0.050391	0.046522	0.03904	0.035664	0.031893	0.030065	0.029775	0.028758	0.026723	0.025873	0.02546	0.023364
Scan114	0.11877	0.10052	0.097419	0.080356	0.079599	0.06115	0.05596	0.047854	0.047478	0.043173	0.036488	0.033775	0.032579	0.031033	0.029548	0.02796	0.027391	0.024706	0.024243
Scan115	0.13529	0.12355	0.096651	0.079276	0.073313	0.055962	0.051011	0.044449	0.043754	0.042606	0.038256	0.034027	0.031339	0.031026	0.02761	0.025346	0.023147	0.022633	0.020753
Scan116	0.13817	0.12898	0.10968	0.084274	0.071495	0.0616	0.052718	0.046111	0.042189	0.039664	0.033478	0.030938	0.028208	0.025477	0.023593	0.022507	0.021939	0.020604	0.018374
Scan117	0.19605	0.13323	0.082873	0.077567	0.069487	0.060958	0.048753	0.044673	0.042006	0.037239	0.03136	0.028641	0.026272	0.023526	0.022189	0.021184	0.019357	0.017479	0.017162
Scan118	0.17424	0.11994	0.1017	0.075159	0.06647	0.052394	0.04885	0.046405	0.041242	0.0362	0.034961	0.030517	0.029558	0.028556	0.025663	0.023527	0.022481	0.021751	0.020384
Scan119	0.18474	0.13846	0.11507	0.069571	0.056859	0.046685	0.046438	0.04083	0.040246	0.037521	0.034273	0.032708	0.028147	0.025395	0.023508	0.022828	0.019446	0.019056	0.018224
Scan120	0.15043	0.1234	0.10334	0.0852	0.062265	0.060202	0.052842	0.044068	0.041949	0.03891	0.035269	0.031322	0.028229	0.026852	0.02544	0.02494	0.023573	0.021133	0.020638
Scan121	0.13632	0.11557	0.10691	0.092084	0.077254	0.064468	0.056355	0.046397	0.044987	0.037121	0.03444	0.030763	0.027191	0.02463	0.023866	0.022082	0.021151	0.019926	0.018484
Scan122	0.15982	0.12229	0.11379	0.095108	0.065868	0.056505	0.052233	0.047024	0.040298	0.036984	0.032751	0.028376	0.025029	0.023023	0.02283	0.02094	0.020285	0.019062	0.017787
Scan123	0.18428	0.15148	0.083496	0.069697	0.060815	0.056408	0.053408	0.043744	0.040575	0.039035	0.031323	0.028384	0.027155	0.025441	0.023144	0.021541	0.021206	0.020546	0.018315
Scan124	0.1661	0.12025	0.086406	0.08356	0.065586	0.059757	0.054846	0.05184	0.04789	0.039431	0.036538	0.032097	0.028218	0.027266	0.025371	0.020821	0.020171	0.017663	0.016189
Scan125	0.14279	0.11328	0.094694	0.082252	0.077026	0.066364	0.057068	0.048596	0.04104	0.039689	0.03404	0.031446	0.029924	0.026743	0.025902	0.024283	0.022193	0.021932	0.020731
Scan126	0.14841	0.11106	0.099369	0.09024	0.081872	0.069155	0.049369	0.044909	0.04014	0.036455	0.03479	0.029904	0.028603	0.027862	0.02394	0.023799	0.0212	0.02077	0.01816
Scan127	0.14209	0.11791	0.090654	0.08311	0.07454	0.068909	0.050347	0.047238	0.044874	0.039122	0.036555	0.034803	0.029859	0.027246	0.024985	0.024131	0.022542	0.021249	0.019831
Scan128	0.17694	0.13367	0.11437	0.076589	0.063856	0.050986	0.045532	0.041134	0.037574	0.035937	0.034829	0.030487	0.029155	0.024575	0.024305	0.022052	0.020393	0.020166	0.017443
Scan129	0.15656	0.11481	0.10094	0.086866	0.069065	0.058996	0.051891	0.051268	0.041797	0.037947	0.034195	0.032999	0.030083	0.0273	0.023895	0.022739	0.021602	0.019015	0.018038
Scan130	0.1606	0.11788	0.090919	0.079759	0.069918	0.063898	0.054738	0.046263	0.043211	0.039481	0.033946	0.031134	0.029474	0.0263	0.025096	0.022828	0.022252	0.021302	0.021006
Scan131	0.16561	0.11817	0.088314	0.079235	0.070851	0.062944	0.05915	0.049629	0.040173	0.038066	0.031786	0.029907	0.028647	0.02771	0.024113	0.023003	0.022321	0.021089	0.019275
Scan132	0.14253	0.11612	0.093081	0.08819	0.065156	0.059829	0.055613	0.049309	0.045089	0.040312	0.036575	0.033215	0.029241	0.028794	0.025735	0.024021	0.022931	0.022454	0.021803
Scan133	0.17567	0.12883	0.10698	0.072735	0.067583	0.058186	0.050659	0.0501	0.037251	0.036385	0.032557	0.028026	0.026197	0.025407	0.023247	0.021633	0.020524	0.019804	0.01822
Scan134	0.15198	0.109	0.10778	0.077967	0.073462	0.065981	0.049739	0.047759	0.039768	0.038659	0.03395	0.033017	0.030444	0.02769	0.026215	0.024128	0.021773	0.020509	0.020183
Scan135	0.20807	0.15194	0.087968	0.066344	0.05923	0.053254	0.04699	0.042151	0.039963	0.032036	0.031285	0.028675	0.026565	0.024277	0.022697	0.021404	0.019764	0.019318	0.01807
Scan136	0.15824	0.15511	0.11154	0.074073	0.072438	0.047641	0.04434	0.0411	0.035516	0.03352	0.032487	0.028518	0.028287	0.027785	0.024509	0.023257	0.021042	0.020612	0.019981
Scan137	0.13137	0.10918	0.097346	0.093846	0.069882	0.059969	0.055703	0.0536	0.045209	0.038268	0.035687	0.032933	0.029228	0.029041	0.027003	0.024899	0.023471	0.02268	0.020687
Scan138	0.14356	0.10847	0.10206	0.090702	0.077788	0.064588	0.058134	0.050696	0.044802	0.037055	0.035072	0.031156	0.029118	0.024922	0.024337	0.022067	0.01964	0.018	0.017831
Scan139	0.18844	0.11612	0.092088	0.072288	0.068828	0.067477	0.0516	0.043882	0.039537	0.037351	0.03423	0.03234	0.030413	0.027774	0.022624	0.021602	0.020684	0.017109	0.015617
Scan140	0.17997	0.097207	0.093329	0.079421	0.076529	0.05922	0.053768	0.044946	0.042822	0.037522	0.034814	0.032209	0.029374	0.026863	0.024602	0.0242	0.021975	0.021405	0.019822
Scan141	0.14207	0.10652	0.095749	0.070602	0.067392	0.059152	0.056926	0.052648	0.047782	0.038704	0.03589	0.034511	0.032362	0.030165	0.028859	0.026425	0.025573	0.024765	0.02391
Scan142	0.17997	0.097207	0.093329	0.079421	0.076529	0.05922	0.053768	0.044946	0.042822	0.037522	0.034814	0.032209	0.029374	0.026863	0.024602	0.0242	0.021975	0.021405	0.019822
Scan143	0.15792	0.10064	0.096418	0.082607	0.059214	0.054315	0.052865	0.051212	0.045404	0.040896	0.03823	0.03509	0.03164	0.029608	0.02828	0.025326	0.024247	0.023592	0.022498
Scan144	0.14987	0.10565	0.090228	0.077924	0.068848	0.061904	0.050639	0.045083	0.042237	0.040378	0.037321	0.035638	0.034893	0.029334	0.029059	0.027287	0.025836	0.024625	0.023251
Scan145	0.16367	0.12262	0.090229	0.080185	0.070326	0.054783	0.051468	0.047268	0.043309	0.036891	0.035652	0.030836	0.029997	0.028207	0.025712	0.023919	0.022542	0.021606	0.020782
Scan146	0.14849	0.11587	0.089622	0.083243	0.075428	0.074318	0.051551	0.041479	0.04045	0.038429	0.03676	0.033112	0.029524	0.028879	0.026363	0.023681	0.022114	0.020673	0.020013
Scan147	0.13693	0.1303	0.099473	0.079654	0.06836	0.06235	0.054084	0.047661	0.042934	0.036675	0.03586	0.033944	0.030146	0.02833	0.025951	0.024787	0.02195	0.020662	0.019945
Scan148	0.15452	0.10519	0.10007	0.093313	0.066017	0.059926	0.057354	0.048112	0.043157	0.038379	0.037122	0.032877	0.028553	0.02608	0.025377	0.023134	0.02175	0.02056	0.01851
Scan149	0.18771	0.13138	0.079797	0.069982	0.066695	0.053342	0.051908	0.046534	0.043414	0.042444	0.036807	0.030928	0.028439	0.027522	0.024024	0.022301	0.020759	0.018595	0.017427
Scan150	0.18462	0.12621	0.085623	0.079106	0.076028	0.061875	0.05137	0.04298	0.041174	0.036941	0.034327	0.027884	0.026652	0.024413	0.023299	0.020862	0.019618	0.01918	0.017834
Scan151	0.15823	0.10861	0.094096	0.082502	0.073868	0.060327	0.054269	0.052795	0.039564	0.037393	0.033944	0.030948	0.029998	0.02749	0.025223	0.023918	0.023336	0.022775	0.020718
Scan152	0.16413	0.1064	0.097019	0.082137	0.071992	0.061125	0.053577	0.049502	0.043619	0.037831	0.035665	0.031999	0.030176	0.028466	0.024901	0.022001	0.021319	0.019513	0.01862
Scan153	0.14009	0.11258	0.094676	0.082574	0.07655	0.062735	0.053019	0.051663	0.041814	0.03901	0.03686	0.032555	0.028441	0.027496	0.026069	0.024234	0.023771	0.023479	0.022378
Scan154	0.13988	0.10186	0.093388	0.087014	0.080247	0.07034	0.052888	0.049534	0.043705	0.039206	0.036718	0.03312	0.030569	0.027988	0.027559	0.024706	0.022479	0.020444	0.018361
Scan155	0.13857	0.12159	0.087106	0.081488	0.075094	0.06613	0.059554	0.047482	0.044117	0.042353	0.034398	0.030178	0.029438	0.028855	0.025931	0.023217	0.023053	0.021189	0.020258
Scan156	0.16347	0.12697	0.094617	0.08596	0.064175	0.058216	0.056198	0.048362	0.044864	0.040262	0.031596	0.031072	0.027562	0.025183	0.024134	0.021821	0.02018	0.018296	0.017054
Scan157	0.15044	0.12299	0.099049	0.092503	0.071881	0.061003	0.057699	0.048127	0.040852	0.034542	0.031922	0.031369	0.026895	0.025677	0.024535	0.023024	0.020449	0.019078	0.017965
Scan158	0.13638	0.13039	0.10643	0.081404	0.070615	0.063166	0.053883	0.04436	0.041271	0.037597	0.035082	0.032102	0.029552	0.027375	0.024437	0.02317	0.021717	0.021208	0.019858
Scan159	0.14008	0.11237	0.10829	0.088568	0.078075	0.071998	0.052469	0.046106	0.041985	0.037774	0.035999	0.028673	0.027245	0.024897	0.024351	0.022689	0.021413	0.019207	0.017804
Scan160	0.12118	0.11357	0.1068	0.086858	0.06983	0.065778	0.05681	0.047788	0.043698	0.039492	0.037171	0.031129	0.029191	0.029073	0.025704	0.025645	0.02474	0.023369	0.022173
Scan161	0.14326	0.11961	0.1013	0.073108	0.069718	0.061833	0.055207	0.051715	0.043708	0.038717	0.035401	0.031678	0.029699	0.027469	0.026037	0.025878	0.023456	0.022419	0.019789
Scan162	0.14368	0.1191	0.091234	0.076487	0.074345	0.063005	0.057958	0.048684	0.04339	0.038831	0.03665	0.032331	0.029514	0.028404	0.027065	0.025955	0.021901	0.021193	0.020275
Scan163	0.15183	0.10378	0.094617	0.084678	0.078868	0.055747	0.054596	0.047094	0.044065	0.038805	0.034185	0.032084	0.031511	0.028909	0.026319	0.024756	0.023806	0.022811	0.02154
Scan164	0.14656	0.11231	0.087831	0.078974	0.069613	0.063018	0.055403	0.050455	0.046974	0.041711	0.038716	0.03122	0.030658	0.029261	0.028227	0.024427	0.022754	0.021284	0.020602
Scan165	0.1395	0.12198	0.096719	0.084941	0.072867	0.062162	0.055843	0.046541	0.041632	0.039802	0.034269	0.033512	0.031395	0.027676	0.025881	0.023272	0.02171	0.0206	0.019689
Scan166	0.15953	0.12868	0.10013	0.087173	0.072014	0.060798	0.052294	0.044326	0.037918	0.035386	0.034087	0.031218	0.029201	0.02635	0.023334	0.021032	0.020386	0.018964	0.017184
Scan167	0.18103	0.12677	0.088426	0.085626	0.069524	0.055275	0.054328	0.043627	0.040013	0.034528	0.032749	0.030093	0.028418	0.024287	0.023417	0.022967	0.02096	0.019456	0.018498
Scan168	0.13836	0.12634	0.096609	0.078366	0.06778	0.056223	0.055341	0.051834	0.045014	0.040042	0.035786	0.032968	0.030299	0.028253	0.026386	0.024808	0.023153	0.02165	0.020791
Scan169	0.13118	0.12411	0.10162	0.081876	0.068255	0.062529	0.049354	0.047287	0.043765	0.040752	0.037661	0.032575	0.031579	0.027093	0.02619	0.025211	0.023501	0.023201	0.022256
Scan170	0.1296	0.11299	0.087188	0.069328	0.068055	0.061979	0.058363	0.054055	0.050278	0.044552	0.039872	0.036152	0.031141	0.029313	0.027227	0.026475	0.025557	0.024616	0.023262
Scan171	0.15738	0.13065	0.12592	0.087551	0.065844	0.056069	0.049251	0.047731	0.038732	0.033434	0.031749	0.029787	0.026862	0.02616	0.021491	0.019126	0.01797	0.017677	0.016617
Scan172	0.16322	0.11608	0.084756	0.076457	0.069646	0.058947	0.056119	0.048005	0.041711	0.040775	0.034845	0.032359	0.030208	0.028122	0.025806	0.025021	0.02421	0.022207	0.021506
Scan173	0.12898	0.11915	0.10079	0.085935	0.068147	0.053994	0.052075	0.048091	0.044514	0.040914	0.036843	0.033985	0.030866	0.030134	0.027522	0.026911	0.024778	0.024101	0.02227
Scan174	0.14844	0.11052	0.1028	0.08225	0.078141	0.067968	0.054984	0.046094	0.042918	0.035355	0.033899	0.03192	0.029656	0.027006	0.023721	0.023285	0.022053	0.019944	0.019047
Scan175	0.13435	0.13206	0.098456	0.086259	0.079214	0.059511	0.053503	0.048175	0.043226	0.038314	0.03418	0.033055	0.028546	0.02553	0.023817	0.022776	0.020766	0.019991	0.018274
Scan176	0.13852	0.1096	0.097349	0.088939	0.073469	0.061632	0.054417	0.051404	0.048282	0.044581	0.039493	0.034348	0.027724	0.02469	0.024036	0.02198	0.020596	0.019541	0.019395
Scan177	0.1758	0.109	0.099027	0.089319	0.077392	0.054611	0.049128	0.044906	0.039901	0.034606	0.033913	0.032164	0.028154	0.027254	0.024448	0.023331	0.022036	0.017804	0.017208
Scan178	0.17168	0.097803	0.08366	0.077648	0.067854	0.064116	0.051628	0.046023	0.041889	0.039669	0.038521	0.036573	0.035038	0.031758	0.028049	0.024704	0.022556	0.020882	0.01995
Scan179	0.15403	0.11382	0.099051	0.084348	0.077673	0.070531	0.057286	0.04586	0.039778	0.034891	0.033351	0.031951	0.028907	0.024761	0.023718	0.022317	0.021227	0.018541	0.017959
Scan180	0.13229	0.11589	0.09018	0.079231	0.071234	0.065697	0.056146	0.050505	0.043123	0.040161	0.035091	0.033799	0.030344	0.029713	0.028303	0.026302	0.0249	0.023764	0.023334
Scan181	0.16082	0.12151	0.1066	0.088075	0.07418	0.058309	0.056624	0.043506	0.038901	0.036163	0.034308	0.029398	0.028357	0.024513	0.023243	0.02056	0.019271	0.018011	0.017653
Scan182	0.13277	0.12109	0.094152	0.07892	0.073914	0.061681	0.055189	0.045114	0.044098	0.039143	0.038586	0.032036	0.031085	0.028496	0.027677	0.026252	0.02476	0.023257	0.021782
Scan183	0.14394	0.11594	0.098691	0.081791	0.07066	0.067944	0.053223	0.047665	0.046009	0.039128	0.033956	0.032259	0.029588	0.026974	0.025526	0.024549	0.021632	0.020636	0.019889
Scan184	0.15806	0.10361	0.099934	0.080272	0.069644	0.061135	0.051554	0.04766	0.046168	0.038902	0.036656	0.035853	0.031715	0.031129	0.027164	0.023314	0.020304	0.018885	0.018047
Scan185	0.16522	0.13832	0.094467	0.087254	0.07039	0.061315	0.048461	0.042974	0.038743	0.035942	0.030868	0.030297	0.027623	0.024195	0.02346	0.022533	0.020881	0.018972	0.01809
Scan186	0.13681	0.11567	0.097474	0.087848	0.071157	0.058847	0.052684	0.047633	0.040387	0.040159	0.035844	0.034675	0.031066	0.02856	0.027971	0.02604	0.024374	0.0217	0.021097
Scan187	0.16609	0.12188	0.10454	0.077502	0.075063	0.066656	0.054589	0.044645	0.041294	0.037272	0.03054	0.029428	0.025932	0.025503	0.022916	0.020492	0.019715	0.018232	0.017709
Scan188	0.1746	0.13233	0.10181	0.069	0.067142	0.055112	0.04918	0.044999	0.043208	0.038725	0.034299	0.030415	0.027278	0.025694	0.024416	0.023069	0.021404	0.020127	0.017198
Scan189	0.1202	0.10577	0.08604	0.081142	0.075087	0.061495	0.059886	0.050433	0.047293	0.043242	0.037289	0.036993	0.032571	0.030987	0.028848	0.027915	0.026195	0.024741	0.02388
Scan190	0.14856	0.12058	0.11431	0.091246	0.073863	0.055818	0.054132	0.045621	0.037369	0.036704	0.033475	0.03305	0.027188	0.025955	0.024916	0.021201	0.019459	0.018468	0.018084
Scan191	0.14453	0.13795	0.10962	0.10113	0.081494	0.064322	0.048948	0.037728	0.034859	0.03287	0.030652	0.028852	0.027305	0.023908	0.021864	0.020158	0.019154	0.017421	0.017239
Scan192	0.12865	0.11848	0.10456	0.10003	0.070282	0.063996	0.057424	0.043388	0.039221	0.036145	0.033891	0.031622	0.028865	0.028244	0.026973	0.024443	0.022595	0.02168	0.019514
Scan193	0.16477	0.1252	0.10935	0.079098	0.062522	0.053461	0.051293	0.043699	0.039459	0.036718	0.033649	0.031303	0.029864	0.029052	0.025893	0.023438	0.022292	0.01987	0.019062
Scan194	0.13169	0.12021	0.097851	0.079172	0.072675	0.056539	0.052532	0.048257	0.043319	0.043015	0.038211	0.034991	0.03313	0.03072	0.028378	0.0248	0.022382	0.021707	0.020419
Scan195	0.15539	0.11244	0.09858	0.072199	0.065671	0.063816	0.053422	0.048361	0.045707	0.041354	0.037261	0.035373	0.032623	0.028438	0.025024	0.024242	0.021135	0.020913	0.018053
Scan196	0.16314	0.14798	0.11294	0.075485	0.069484	0.058586	0.053392	0.040961	0.037484	0.035437	0.033245	0.028151	0.027071	0.023488	0.022346	0.019106	0.018137	0.01769	0.015875
Scan197	0.17018	0.13503	0.091969	0.088314	0.065811	0.055615	0.051982	0.046107	0.039972	0.037905	0.031652	0.031052	0.027741	0.02502	0.022378	0.021161	0.020187	0.019419	0.018506
Scan198	0.15774	0.13322	0.10429	0.078463	0.064839	0.061563	0.049483	0.046392	0.038489	0.035327	0.034873	0.032391	0.030131	0.025945	0.023908	0.02299	0.02058	0.019954	0.019423
Scan199	0.1518	0.10004	0.092455	0.080716	0.066727	0.064997	0.059566	0.054186	0.047343	0.041107	0.036768	0.030136	0.028853	0.028132	0.025815	0.025145	0.023696	0.021561	0.020961
Scan200	0.14921	0.1303	0.1202	0.076387	0.068294	0.06349	0.048751	0.048206	0.042649	0.033357	0.030359	0.028389	0.028032	0.026022	0.025094	0.02248	0.021624	0.019213	0.017937
Scan201	0.13837	0.11154	0.10169	0.094594	0.078217	0.073377	0.050669	0.046429	0.03993	0.036857	0.032111	0.029781	0.029107	0.026027	0.025349	0.02452	0.022228	0.020049	0.019151
Scan202	0.13738	0.12116	0.089054	0.075555	0.067621	0.061439	0.056723	0.053715	0.044773	0.041243	0.036153	0.034496	0.032685	0.032063	0.026947	0.024881	0.022309	0.021015	0.020784
Scan203	0.1757	0.12163	0.09419	0.075754	0.070031	0.054976	0.050986	0.04395	0.038206	0.037505	0.033262	0.031695	0.029288	0.027644	0.025056	0.023737	0.023639	0.021783	0.020962
Scan204	0.15502	0.10186	0.096112	0.077183	0.075957	0.05899	0.050712	0.049633	0.044835	0.043339	0.037107	0.031589	0.031129	0.030413	0.026187	0.025241	0.022228	0.022069	0.020389
Scan205	0.12044	0.12	0.11433	0.088973	0.079932	0.058649	0.054562	0.051515	0.043366	0.038253	0.034409	0.031377	0.029267	0.027683	0.024605	0.022304	0.021324	0.020029	0.018984
Scan206	0.1559	0.13728	0.10738	0.093335	0.066362	0.062535	0.045447	0.043761	0.041358	0.037418	0.033548	0.03176	0.026298	0.02131	0.021183	0.020801	0.018596	0.018337	0.017391
Scan207	0.14884	0.11745	0.10665	0.095652	0.084653	0.058686	0.051951	0.049222	0.039524	0.03572	0.030129	0.027764	0.02655	0.024406	0.023516	0.021077	0.020379	0.019214	0.018608
Scan208	0.15288	0.098217	0.089684	0.08378	0.069293	0.058437	0.056967	0.050425	0.046494	0.043414	0.036538	0.031273	0.030278	0.027985	0.027267	0.027037	0.025154	0.023156	0.021726
Scan209	0.13906	0.1123	0.10849	0.09646	0.083955	0.064383	0.054281	0.044636	0.036914	0.034679	0.033741	0.032307	0.02873	0.026833	0.02355	0.021651	0.02055	0.019844	0.017634
Scan210	0.12414	0.11924	0.088739	0.077823	0.070284	0.06629	0.057276	0.052849	0.043035	0.040156	0.037464	0.034246	0.031124	0.030148	0.028642	0.02729	0.025401	0.023135	0.022723
Scan211	0.15632	0.12256	0.090758	0.077986	0.070753	0.055297	0.05367	0.046014	0.043595	0.041329	0.038052	0.032482	0.031834	0.026936	0.024904	0.023881	0.023032	0.021352	0.019245
Scan212	0.1604	0.1261	0.10927	0.075546	0.063791	0.058695	0.049713	0.047913	0.044284	0.039203	0.034972	0.030348	0.026466	0.025102	0.024266	0.021977	0.02105	0.020476	0.020433
Scan213	0.11486	0.097355	0.088564	0.085596	0.077176	0.07071	0.063398	0.052509	0.048679	0.041188	0.040397	0.034369	0.034064	0.028332	0.026947	0.026183	0.025458	0.023073	0.021144
Scan214	0.16019	0.12309	0.098904	0.07359	0.071278	0.058915	0.054167	0.046636	0.043877	0.037058	0.034275	0.02982	0.029678	0.028122	0.024388	0.023866	0.021902	0.021384	0.018863
Scan215	0.14403	0.11795	0.088797	0.07957	0.072991	0.064167	0.051484	0.047238	0.046308	0.044111	0.036061	0.032233	0.028827	0.028667	0.026463	0.024771	0.022748	0.022047	0.021536
Scan216	0.14264	0.13614	0.086532	0.075357	0.069805	0.065845	0.053439	0.047258	0.043955	0.037453	0.034981	0.033546	0.029521	0.027584	0.025193	0.024424	0.023686	0.021827	0.020814
Scan217	0.20352	0.11907	0.11284	0.075207	0.072097	0.046276	0.042296	0.038695	0.03631	0.033854	0.030888	0.030463	0.027017	0.025257	0.024443	0.022813	0.021273	0.019405	0.018274
Scan218	0.12489	0.11463	0.11213	0.085422	0.070539	0.062079	0.055754	0.052042	0.04592	0.037429	0.034579	0.031718	0.029817	0.027559	0.025936	0.025675	0.022722	0.021344	0.019807
Scan219	0.16322	0.1199	0.10544	0.082505	0.069712	0.060468	0.054337	0.044821	0.038287	0.033393	0.033217	0.030004	0.027095	0.02615	0.024296	0.023538	0.023211	0.021268	0.019135
Scan220	0.15952	0.11748	0.094102	0.085812	0.066793	0.06088	0.055128	0.049717	0.044067	0.035987	0.032978	0.031839	0.028447	0.026237	0.024645	0.022981	0.021747	0.021455	0.020185
Scan221	0.13856	0.12258	0.11064	0.082147	0.069606	0.056665	0.053927	0.04829	0.04235	0.037746	0.035073	0.031869	0.030836	0.027737	0.026743	0.02484	0.022329	0.019634	0.018429
Scan222	0.13214	0.12592	0.10212	0.075457	0.072662	0.059303	0.055641	0.045623	0.042395	0.039289	0.035999	0.03172	0.030757	0.029943	0.02669	0.026247	0.025147	0.02282	0.020128
Scan223	0.16025	0.1084	0.10621	0.075517	0.064374	0.054976	0.053455	0.047765	0.044084	0.037304	0.036826	0.034798	0.033852	0.028036	0.026476	0.025359	0.022136	0.021297	0.018886
Scan224	0.12313	0.1147	0.10494	0.075882	0.068183	0.061785	0.055867	0.047941	0.04482	0.043982	0.036727	0.035269	0.034763	0.029995	0.027599	0.027014	0.025473	0.021649	0.020286
Scan225	0.15313	0.12653	0.1056	0.087799	0.067458	0.058689	0.053814	0.045638	0.040406	0.035867	0.032017	0.030797	0.028593	0.02468	0.024244	0.022702	0.022451	0.020261	0.019321
Scan226	0.18269	0.10984	0.095811	0.078397	0.070348	0.058153	0.05131	0.043792	0.042475	0.035437	0.034589	0.031469	0.028739	0.028072	0.02405	0.023367	0.021666	0.020033	0.019759
Scan227	0.1326	0.11024	0.099126	0.076552	0.068154	0.060183	0.055074	0.050577	0.045382	0.043436	0.041214	0.03454	0.032037	0.029843	0.029289	0.026263	0.024358	0.021136	0.019997
Scan228	0.13595	0.12621	0.096793	0.0908	0.076729	0.065485	0.059667	0.048733	0.042664	0.038864	0.035927	0.031343	0.026182	0.025083	0.023119	0.021119	0.01991	0.01797	0.017456
Scan229	0.16119	0.10247	0.094164	0.080938	0.074937	0.05833	0.054926	0.046305	0.04127	0.039314	0.034787	0.032985	0.031364	0.030662	0.029904	0.023814	0.023264	0.020548	0.018827
Scan230	0.15688	0.10982	0.097118	0.081332	0.07587	0.064349	0.057092	0.050227	0.046731	0.036406	0.033781	0.030293	0.028518	0.025759	0.023072	0.022878	0.020595	0.020268	0.019009
Scan231	0.16707	0.11045	0.091078	0.080043	0.065967	0.058366	0.052295	0.048742	0.043025	0.042396	0.037831	0.031934	0.030793	0.027105	0.025611	0.023383	0.022277	0.021661	0.019963
Scan232	0.14339	0.10458	0.090932	0.083983	0.074218	0.066343	0.055965	0.04906	0.043065	0.040227	0.037364	0.034647	0.030454	0.028738	0.028249	0.024549	0.022059	0.021666	0.020512
Scan233	0.17008	0.13766	0.10632	0.091755	0.067055	0.053667	0.049194	0.043312	0.038849	0.034741	0.02947	0.026097	0.025682	0.024487	0.022902	0.020803	0.020539	0.019335	0.018047
Scan234	0.13127	0.12177	0.10094	0.076449	0.073726	0.067025	0.060112	0.045962	0.043169	0.038428	0.036825	0.032825	0.029308	0.027615	0.025951	0.025067	0.022232	0.020953	0.020372
Scan235	0.14023	0.12454	0.10322	0.070537	0.060629	0.056185	0.052911	0.052288	0.045404	0.043402	0.037201	0.034243	0.030822	0.030119	0.029219	0.024395	0.023261	0.021815	0.019578
Scan236	0.13916	0.1165	0.093579	0.0797	0.068553	0.061509	0.058128	0.049018	0.045634	0.041709	0.037778	0.035666	0.032351	0.02752	0.025281	0.024411	0.022459	0.021122	0.019928
Scan237	0.16206	0.12268	0.09653	0.074986	0.06472	0.057869	0.054421	0.047387	0.046414	0.039696	0.035762	0.031085	0.029323	0.02668	0.026173	0.024382	0.021282	0.019566	0.018986
Scan238	0.17332	0.12723	0.099712	0.073312	0.064966	0.059117	0.052366	0.046431	0.041983	0.038517	0.034163	0.033807	0.027891	0.026586	0.02325	0.020841	0.020774	0.018253	0.017485
Scan239	0.14937	0.11172	0.091188	0.079387	0.075736	0.062576	0.052087	0.049114	0.044815	0.040951	0.037098	0.033601	0.032602	0.030647	0.026777	0.023171	0.021237	0.01998	0.017947
Scan240	0.13894	0.10452	0.096059	0.083208	0.075589	0.06346	0.053613	0.045746	0.043004	0.0416	0.037373	0.034503	0.032432	0.028084	0.0266	0.02601	0.024243	0.022696	0.022314
Scan241	0.13955	0.11651	0.090975	0.081628	0.078551	0.066906	0.063411	0.047847	0.038813	0.034639	0.03335	0.030421	0.02951	0.028522	0.026683	0.02556	0.02349	0.022462	0.021171
Scan242	0.15831	0.1195	0.094593	0.080938	0.070637	0.0588	0.051675	0.049393	0.041803	0.03925	0.032623	0.031256	0.028668	0.027838	0.026377	0.024113	0.023137	0.021309	0.019777
Scan243	0.13296	0.12553	0.097847	0.090408	0.06528	0.061736	0.054571	0.048574	0.043329	0.036343	0.035843	0.032944	0.030749	0.029095	0.026838	0.023466	0.022121	0.021608	0.020759
Scan244	0.15443	0.11193	0.10586	0.091724	0.069906	0.05991	0.049233	0.047846	0.038765	0.036339	0.034604	0.032551	0.029302	0.027986	0.025034	0.022329	0.02133	0.020722	0.020199
Scan245	0.13175	0.12089	0.099538	0.082957	0.063852	0.060081	0.055848	0.050879	0.04889	0.042207	0.037146	0.034152	0.029619	0.0273	0.026239	0.024513	0.022467	0.02245	0.019229
Scan246	0.14896	0.11469	0.10256	0.07772	0.067476	0.06276	0.05483	0.044209	0.040694	0.037598	0.035929	0.031877	0.030149	0.029217	0.027994	0.025179	0.024066	0.023204	0.020891
Scan247	0.15443	0.11125	0.10253	0.075461	0.065453	0.061477	0.054784	0.048578	0.043507	0.041119	0.037775	0.032424	0.031126	0.027614	0.026086	0.023466	0.022086	0.020889	0.019945
Scan248	0.14616	0.11218	0.098631	0.076951	0.066524	0.063214	0.057221	0.053062	0.045565	0.0396	0.036268	0.032804	0.029451	0.02704	0.025879	0.024955	0.022728	0.021332	0.020433
Scan249	0.17367	0.14963	0.086743	0.0726	0.064294	0.056292	0.051233	0.042453	0.040259	0.036397	0.032846	0.030701	0.030592	0.025051	0.023668	0.022591	0.020909	0.020693	0.019375
Scan250	0.13721	0.093195	0.08886	0.086974	0.065883	0.062372	0.054983	0.051445	0.048957	0.046657	0.038124	0.037219	0.033536	0.030437	0.029243	0.026421	0.024582	0.023324	0.020582
Scan251	0.15752	0.12002	0.10496	0.08554	0.071237	0.062002	0.056631	0.046145	0.044415	0.035485	0.033224	0.02806	0.026029	0.024503	0.024039	0.022598	0.02031	0.01943	0.017862
Scan252	0.17147	0.11635	0.087334	0.075375	0.07361	0.059364	0.052531	0.049011	0.047905	0.036456	0.035206	0.031135	0.029441	0.027616	0.024147	0.021815	0.02152	0.020952	0.018757
Scan253	0.16179	0.12499	0.10192	0.07577	0.071371	0.053198	0.047819	0.047073	0.04127	0.039838	0.036914	0.032447	0.02829	0.026887	0.024382	0.023634	0.022526	0.020856	0.019017
Scan254	0.14542	0.10742	0.099762	0.084441	0.069211	0.062301	0.056814	0.046135	0.04307	0.041266	0.039085	0.032052	0.028539	0.027798	0.026831	0.025031	0.022862	0.022262	0.019696
Scan255	0.16747	0.10528	0.09792	0.087382	0.076973	0.061775	0.052107	0.042737	0.041044	0.037232	0.033954	0.030844	0.027358	0.026129	0.02532	0.023465	0.022686	0.021226	0.019097
Scan256	0.1545	0.12342	0.11535	0.071158	0.066318	0.055304	0.047725	0.046764	0.043018	0.038659	0.036928	0.032035	0.030553	0.028386	0.025297	0.02375	0.021454	0.020375	0.019012
Scan257	0.15086	0.14126	0.11286	0.10382	0.069872	0.058905	0.047824	0.044437	0.037674	0.034333	0.030241	0.027637	0.022735	0.022139	0.021065	0.02082	0.019734	0.017262	0.016514
Scan258	0.14968	0.11389	0.089477	0.0784	0.072941	0.064949	0.056209	0.049488	0.045641	0.041846	0.040331	0.033757	0.028804	0.028264	0.025135	0.022351	0.020367	0.019792	0.018676
Scan259	0.15781	0.12698	0.095678	0.081318	0.060879	0.05587	0.05009	0.048442	0.041126	0.039874	0.038514	0.032393	0.031268	0.028054	0.02557	0.024066	0.022169	0.020566	0.019342
Scan260	0.13734	0.11117	0.090979	0.076362	0.066771	0.061986	0.056867	0.051931	0.04674	0.043275	0.042661	0.034386	0.032988	0.03025	0.027046	0.024181	0.022605	0.021945	0.020515
Scan261	0.15866	0.11258	0.09118	0.085621	0.074398	0.067677	0.057332	0.051759	0.041742	0.039015	0.036868	0.029906	0.026744	0.024769	0.023237	0.021322	0.020821	0.019099	0.017271
Scan262	0.15439	0.10865	0.082725	0.074674	0.073416	0.062385	0.060253	0.052386	0.04878	0.044126	0.036311	0.033396	0.02875	0.027284	0.025491	0.024251	0.022728	0.020222	0.019778
Scan263	0.18737	0.12449	0.1046	0.074076	0.066635	0.053547	0.048346	0.046772	0.038748	0.037234	0.031233	0.029205	0.026423	0.024799	0.023546	0.02304	0.020973	0.019544	0.019416
Scan264	0.13831	0.11303	0.098948	0.08073	0.078289	0.065378	0.051324	0.045047	0.042618	0.040288	0.03725	0.03463	0.032163	0.028184	0.027115	0.022758	0.02187	0.021114	0.020955
Scan265	0.14665	0.12344	0.094023	0.088624	0.069524	0.062908	0.054241	0.044846	0.039529	0.035059	0.034314	0.031809	0.029518	0.027749	0.026136	0.025958	0.023327	0.022188	0.020161
Scan266	0.15409	0.1241	0.081124	0.076009	0.070937	0.067578	0.054431	0.052352	0.045831	0.039205	0.03666	0.031561	0.029824	0.027925	0.025413	0.022064	0.021415	0.020491	0.018989
Scan267	0.13756	0.11723	0.1002	0.085906	0.073438	0.060603	0.051946	0.050726	0.049124	0.036757	0.035619	0.032537	0.029158	0.026346	0.025138	0.024432	0.022639	0.02122	0.019424
Scan268	0.19396	0.10846	0.090641	0.074877	0.070327	0.06824	0.056272	0.05035	0.040718	0.033571	0.032185	0.027392	0.026114	0.025283	0.023755	0.0216	0.020255	0.018083	0.017919
Scan269	0.16348	0.11463	0.081888	0.071966	0.070793	0.055286	0.054071	0.047843	0.04316	0.040624	0.037345	0.034672	0.03319	0.028669	0.027501	0.026301	0.02443	0.022914	0.021229
Scan270	0.16646	0.12574	0.085671	0.072933	0.067036	0.059584	0.052826	0.047196	0.043445	0.038951	0.032575	0.031178	0.029708	0.028402	0.026312	0.025571	0.023949	0.02149	0.02097
Scan271	0.15465	0.11166	0.090068	0.079943	0.07058	0.059703	0.051946	0.047621	0.04536	0.039004	0.035517	0.034549	0.030657	0.027976	0.026285	0.024575	0.024305	0.023331	0.022271
Scan272	0.14723	0.10897	0.10045	0.090366	0.077171	0.060686	0.047929	0.047359	0.041346	0.03834	0.035871	0.033181	0.028683	0.028528	0.025198	0.024067	0.022576	0.021927	0.02012
Scan273	0.15147	0.12501	0.10798	0.07247	0.065385	0.057124	0.052976	0.047552	0.04071	0.037485	0.033741	0.030519	0.029144	0.028864	0.027598	0.0241	0.023802	0.022636	0.021435
Scan274	0.1532	0.11199	0.10132	0.091937	0.07216	0.062978	0.05021	0.042667	0.041095	0.036759	0.033775	0.030752	0.029108	0.028256	0.026504	0.024144	0.022215	0.020798	0.020132
Scan275	0.16841	0.11933	0.11034	0.093705	0.069735	0.055651	0.049654	0.043538	0.03787	0.033906	0.030776	0.02848	0.027735	0.025387	0.023432	0.021912	0.020956	0.020194	0.01899
Scan276	0.12029	0.11031	0.093187	0.085861	0.072242	0.057467	0.054683	0.049256	0.04491	0.044653	0.041359	0.035584	0.033287	0.030951	0.028486	0.026736	0.025441	0.023342	0.021958
Scan277	0.1656	0.10949	0.09274	0.079039	0.06244	0.057865	0.057162	0.048395	0.043626	0.037035	0.03588	0.031347	0.030844	0.029139	0.028414	0.024147	0.023186	0.022048	0.021599
Scan278	0.15205	0.12008	0.099565	0.087117	0.076195	0.061195	0.053435	0.045166	0.042901	0.034921	0.033312	0.02961	0.027515	0.026968	0.024677	0.023517	0.022889	0.020143	0.018747
Scan279	0.14159	0.097087	0.086503	0.083079	0.071218	0.068094	0.055057	0.051177	0.045707	0.04175	0.038122	0.034928	0.033994	0.02836	0.027124	0.026013	0.025513	0.023253	0.021429
Scan280	0.14588	0.12853	0.089796	0.084984	0.072517	0.060632	0.056932	0.044415	0.039306	0.037034	0.033809	0.030902	0.029282	0.028394	0.025965	0.023685	0.023661	0.022994	0.021283
Scan281	0.13952	0.12542	0.082017	0.075325	0.065776	0.063227	0.053146	0.047073	0.044387	0.039957	0.038371	0.034885	0.030704	0.030126	0.029079	0.027756	0.025582	0.024634	0.023015
Scan282	0.17133	0.13602	0.081645	0.074211	0.063075	0.060086	0.056225	0.042751	0.039798	0.037715	0.035364	0.032415	0.029265	0.027656	0.025057	0.024437	0.022556	0.020483	0.019905
Scan283	0.14716	0.12824	0.094618	0.087804	0.076703	0.057457	0.049218	0.045315	0.040005	0.03892	0.033452	0.031379	0.029926	0.025835	0.025668	0.023869	0.022098	0.02153	0.020803
Scan284	0.16884	0.13612	0.10044	0.072317	0.068915	0.063769	0.053684	0.044938	0.040589	0.033262	0.030915	0.029353	0.026021	0.024846	0.023607	0.021998	0.020883	0.019924	0.019581
Scan285	0.14909	0.12518	0.10138	0.084812	0.0652	0.060291	0.05447	0.045375	0.04172	0.037866	0.035173	0.031203	0.028437	0.026911	0.026378	0.023738	0.022233	0.021057	0.019494
Scan286	0.14284	0.12179	0.093665	0.079466	0.065771	0.060532	0.054193	0.046338	0.043384	0.040148	0.037102	0.034399	0.030673	0.028802	0.027285	0.025508	0.024109	0.022954	0.021047
Scan287	0.1429	0.13153	0.083145	0.076479	0.068811	0.064707	0.062281	0.049901	0.046673	0.037179	0.0329	0.031449	0.030744	0.027287	0.026306	0.023966	0.022168	0.021291	0.020278
Scan288	0.15324	0.10742	0.090912	0.078614	0.071981	0.06217	0.059442	0.049735	0.044613	0.040025	0.035449	0.033705	0.032604	0.026657	0.025136	0.024629	0.022374	0.020975	0.020315
Scan289	0.19042	0.10481	0.098842	0.07113	0.065285	0.060035	0.05673	0.048163	0.042012	0.035323	0.032731	0.02986	0.027654	0.026901	0.024297	0.022904	0.021572	0.021015	0.020312
Scan290	0.14371	0.10487	0.090415	0.082257	0.075147	0.061666	0.057931	0.05147	0.044366	0.040977	0.036982	0.033685	0.029214	0.027134	0.025682	0.024841	0.024443	0.023266	0.021945
Scan291	0.14644	0.11229	0.093662	0.074216	0.070287	0.061637	0.05501	0.050982	0.044818	0.040453	0.035494	0.03318	0.029975	0.0286	0.026719	0.026155	0.025687	0.023258	0.021143
Scan292	0.13115	0.10843	0.089836	0.074812	0.065353	0.05997	0.056099	0.049126	0.048215	0.04234	0.038882	0.034805	0.033942	0.031672	0.031555	0.028955	0.028075	0.024637	0.022149
Scan293	0.14861	0.10826	0.092059	0.075959	0.071699	0.064605	0.061974	0.051805	0.04893	0.041584	0.035006	0.033703	0.028725	0.027215	0.024936	0.021928	0.021801	0.02119	0.020008
Scan294	0.14186	0.11255	0.095503	0.077362	0.066707	0.063437	0.051637	0.047775	0.045347	0.0425	0.035045	0.033253	0.031717	0.031162	0.027948	0.025722	0.024343	0.023242	0.022889
Scan295	0.13615	0.13399	0.10472	0.086246	0.073725	0.05345	0.051304	0.04556	0.045173	0.04017	0.036233	0.028974	0.028203	0.026766	0.023874	0.023072	0.021473	0.020638	0.020288
Scan296	0.13785	0.13029	0.096195	0.077357	0.067453	0.059775	0.053203	0.049325	0.043784	0.04288	0.03748	0.035377	0.029494	0.0276	0.026499	0.022721	0.022135	0.020501	0.020071
Scan297	0.15098	0.13446	0.11379	0.10731	0.068682	0.055492	0.048256	0.043229	0.038747	0.032605	0.030675	0.027391	0.025192	0.024107	0.022375	0.021007	0.01984	0.018615	0.017257
Scan298	0.1653	0.10983	0.096598	0.088559	0.068446	0.062878	0.055299	0.050876	0.040366	0.036417	0.034254	0.030001	0.028316	0.025009	0.023713	0.02292	0.021834	0.020513	0.01887
Scan299	0.14795	0.10989	0.094243	0.082266	0.068424	0.063017	0.051182	0.048185	0.046045	0.04031	0.036744	0.034176	0.030463	0.028727	0.02673	0.02461	0.023878	0.022841	0.020321
Scan300	0.15518	0.12288	0.10087	0.07554	0.064405	0.05953	0.048453	0.045344	0.03878	0.03854	0.036083	0.032731	0.031118	0.029732	0.027756	0.025376	0.023867	0.022501	0.021311
Scan301	0.13626	0.11701	0.097243	0.087112	0.069924	0.064416	0.055521	0.046022	0.043563	0.040132	0.038668	0.032561	0.028604	0.026376	0.024922	0.024551	0.023064	0.022592	0.021454
Scan302	0.15647	0.11038	0.089071	0.082887	0.06639	0.062527	0.058321	0.050094	0.045035	0.040771	0.036001	0.032173	0.028628	0.028094	0.026589	0.025321	0.021907	0.019776	0.019574
Scan303	0.14567	0.11193	0.10189	0.081192	0.068995	0.065807	0.059542	0.048956	0.04144	0.039494	0.038494	0.032398	0.027979	0.025977	0.024071	0.023525	0.022005	0.020458	0.020173
Scan304	0.1241	0.10114	0.089879	0.086361	0.074485	0.065078	0.057592	0.050893	0.047106	0.044776	0.037634	0.036506	0.034025	0.031035	0.028125	0.025844	0.023321	0.022255	0.019854
Scan305	0.16108	0.11093	0.093789	0.085075	0.075969	0.060678	0.0522	0.043173	0.040998	0.038053	0.033855	0.031214	0.029019	0.027886	0.025213	0.02415	0.023923	0.02159	0.021204
Scan306	0.17179	0.14386	0.11146	0.083606	0.064681	0.057389	0.042733	0.040413	0.036571	0.033083	0.032061	0.029938	0.027627	0.024909	0.022361	0.020624	0.020019	0.018818	0.01806
Scan307	0.12954	0.11056	0.10615	0.087782	0.075346	0.06434	0.054137	0.04595	0.041367	0.038802	0.034501	0.032188	0.029973	0.028752	0.027616	0.025679	0.024853	0.021628	0.020836
Scan308	0.13531	0.10504	0.098216	0.080021	0.071328	0.060815	0.055721	0.050687	0.049685	0.044716	0.039364	0.032534	0.029816	0.028103	0.025605	0.02494	0.023491	0.02278	0.021825
Scan309	0.16586	0.11834	0.099134	0.086021	0.067291	0.062792	0.053729	0.043343	0.03708	0.036122	0.03367	0.032385	0.028271	0.02761	0.024472	0.022796	0.022013	0.019799	0.01927
Scan310	0.13194	0.10992	0.089592	0.085885	0.076248	0.064093	0.053997	0.051895	0.044664	0.040052	0.03738	0.034313	0.031376	0.029513	0.027177	0.026416	0.024585	0.021198	0.019761
Scan311	0.13895	0.12834	0.10053	0.07923	0.065608	0.0609	0.051883	0.048854	0.044412	0.038086	0.033254	0.031968	0.030754	0.02899	0.025224	0.024818	0.023843	0.022728	0.021629
Scan312	0.14911	0.10266	0.093183	0.07763	0.070212	0.059907	0.056119	0.050415	0.04545	0.041189	0.035984	0.034615	0.031291	0.029549	0.028854	0.025853	0.024256	0.022492	0.021231
Scan313	0.15129	0.10825	0.10088	0.089536	0.071991	0.06414	0.051462	0.045554	0.041317	0.038708	0.03201	0.030777	0.02987	0.027362	0.025672	0.024179	0.022981	0.02272	0.021295
Scan314	0.14346	0.12484	0.089456	0.075432	0.073619	0.064372	0.060877	0.050409	0.046253	0.040056	0.036305	0.030928	0.028313	0.027054	0.025761	0.023233	0.021239	0.020021	0.018366
Scan315	0.13483	0.12389	0.10402	0.081176	0.071289	0.061423	0.0542	0.050227	0.043684	0.036377	0.03459	0.032043	0.029074	0.027638	0.026774	0.025134	0.024	0.020723	0.018911
Scan316	0.18842	0.1396	0.097839	0.073943	0.058613	0.056656	0.049512	0.04547	0.037834	0.035072	0.030981	0.028313	0.025784	0.024944	0.023892	0.023517	0.020817	0.019878	0.018914
Scan317	0.15885	0.12762	0.089823	0.082997	0.069915	0.061804	0.05246	0.045722	0.044607	0.041271	0.032624	0.02895	0.028013	0.025752	0.023944	0.02336	0.021814	0.021291	0.019191
Scan318	0.12717	0.12247	0.10692	0.080011	0.068709	0.063327	0.055109	0.044654	0.04198	0.041099	0.037664	0.034352	0.032766	0.026705	0.026294	0.024355	0.023274	0.022121	0.021025
Scan319	0.1408	0.12141	0.092892	0.084947	0.07211	0.067368	0.055432	0.051678	0.041811	0.036645	0.034524	0.03065	0.028445	0.026797	0.025206	0.023735	0.023423	0.021372	0.020754
Scan320	0.20768	0.12184	0.08559	0.076634	0.068064	0.050963	0.045236	0.041598	0.038146	0.036242	0.032563	0.03119	0.03016	0.027371	0.023504	0.021835	0.021632	0.02012	0.019631
Scan321	0.1643	0.10831	0.095177	0.075951	0.07299	0.06081	0.054142	0.052113	0.046734	0.041299	0.035585	0.031647	0.029444	0.027056	0.023157	0.021814	0.021023	0.019636	0.018812
Scan322	0.16103	0.12697	0.09575	0.082973	0.067848	0.064548	0.053347	0.046545	0.038464	0.035253	0.03507	0.031989	0.028864	0.02615	0.024279	0.022299	0.020877	0.019271	0.018468
Scan323	0.1427	0.11964	0.10623	0.080476	0.066632	0.057516	0.052015	0.046269	0.044363	0.039902	0.036692	0.032822	0.032038	0.028073	0.026264	0.024353	0.023444	0.020844	0.019724
Scan324	0.13564	0.12281	0.10812	0.080719	0.071381	0.060447	0.057248	0.046189	0.04573	0.035226	0.033789	0.03239	0.031226	0.028172	0.024661	0.023712	0.021587	0.020912	0.020032
Scan325	0.15433	0.11236	0.092393	0.076824	0.06349	0.054416	0.051187	0.049378	0.043476	0.041589	0.040345	0.035982	0.030647	0.029857	0.028053	0.027104	0.025331	0.022187	0.021047
Scan326	0.19156	0.10969	0.091335	0.076586	0.06717	0.05696	0.052541	0.043269	0.040751	0.036952	0.035677	0.032398	0.029293	0.026627	0.026511	0.023347	0.020918	0.019839	0.018582
Scan327	0.16696	0.12343	0.10275	0.087157	0.064263	0.059555	0.05228	0.047524	0.045074	0.036644	0.032103	0.029321	0.028581	0.025875	0.021978	0.02098	0.019604	0.018824	0.017097
Scan328	0.16649	0.10471	0.092213	0.088338	0.069212	0.060545	0.055172	0.043737	0.041542	0.037302	0.034973	0.033175	0.031378	0.029862	0.026196	0.022761	0.021796	0.02091	0.019687
Scan329	0.16356	0.13025	0.089325	0.078416	0.066359	0.0581	0.057057	0.046666	0.040233	0.036783	0.032218	0.0305	0.029777	0.029078	0.024315	0.023011	0.022257	0.021648	0.020447
Scan330	0.13978	0.12946	0.092943	0.075285	0.073823	0.059706	0.056111	0.047485	0.042922	0.040287	0.036501	0.03446	0.029563	0.026653	0.024335	0.023901	0.023208	0.022121	0.021447
Scan331	0.1371	0.11906	0.11724	0.092174	0.065877	0.061252	0.054864	0.047915	0.039809	0.035175	0.034385	0.03339	0.029121	0.027386	0.023848	0.022485	0.021013	0.01986	0.018048
Scan332	0.1444	0.13453	0.10777	0.088124	0.068092	0.061867	0.045868	0.044188	0.03901	0.036151	0.032027	0.029487	0.028712	0.026592	0.025322	0.024875	0.021921	0.02083	0.020239
Scan333	0.15109	0.12582	0.1038	0.083307	0.072695	0.059349	0.055714	0.043879	0.039287	0.036933	0.033623	0.030479	0.028213	0.026522	0.024668	0.023942	0.021207	0.020654	0.018823
Scan334	0.14328	0.12199	0.10041	0.089928	0.082617	0.060411	0.054262	0.039972	0.036922	0.035433	0.034789	0.032097	0.03128	0.026818	0.024945	0.024017	0.022378	0.019687	0.018768
Scan335	0.14168	0.12074	0.087504	0.075421	0.067746	0.063051	0.053441	0.050261	0.044324	0.042593	0.038112	0.034132	0.032383	0.028122	0.026384	0.02451	0.02436	0.023227	0.022004
Scan336	0.1293	0.12101	0.10309	0.084737	0.077897	0.067537	0.057885	0.047111	0.041077	0.03826	0.032888	0.030684	0.029349	0.028931	0.025025	0.022652	0.022191	0.020996	0.01939
Scan337	0.15082	0.13154	0.12069	0.081397	0.063876	0.058884	0.05248	0.043327	0.040455	0.034797	0.03281	0.028628	0.027932	0.025926	0.024881	0.023419	0.021711	0.018879	0.017558
Scan338	0.1394	0.12468	0.09738	0.085106	0.065454	0.061693	0.051188	0.045607	0.0414	0.04055	0.035612	0.033954	0.031944	0.02902	0.026773	0.024204	0.022976	0.021915	0.021152
Scan339	0.13449	0.10315	0.096554	0.07986	0.071197	0.064208	0.055449	0.051227	0.04778	0.041346	0.035439	0.034	0.032291	0.029746	0.027556	0.026979	0.024048	0.022893	0.021785
Scan340	0.13228	0.11944	0.092565	0.083602	0.071862	0.067257	0.066155	0.053268	0.04038	0.037966	0.034159	0.033031	0.031377	0.026294	0.024199	0.022983	0.022309	0.021534	0.019346
Scan341	0.13077	0.11499	0.1057	0.07821	0.069604	0.062203	0.059559	0.051477	0.047093	0.039284	0.034795	0.03123	0.030836	0.027492	0.025583	0.024762	0.023473	0.02241	0.020534
Scan342	0.167	0.11706	0.1102	0.08094	0.069562	0.053327	0.051981	0.049146	0.041662	0.038476	0.032711	0.029924	0.026082	0.024097	0.023397	0.022307	0.021643	0.021228	0.019252
Scan343	0.12914	0.10822	0.09891	0.083953	0.071881	0.05588	0.05309	0.04925	0.047691	0.04503	0.036377	0.03504	0.031443	0.030007	0.029143	0.027077	0.02507	0.022817	0.019986
Scan344	0.13214	0.12533	0.09861	0.090837	0.071845	0.06911	0.049205	0.046372	0.041934	0.03937	0.036226	0.031784	0.030159	0.027154	0.024508	0.022733	0.021292	0.020772	0.020621
Scan345	0.16876	0.11826	0.10189	0.081243	0.058222	0.055693	0.053556	0.048174	0.042989	0.036902	0.036502	0.031677	0.02942	0.027992	0.024698	0.022686	0.022126	0.019961	0.019258
Scan346	0.12879	0.11381	0.10712	0.090975	0.070528	0.059697	0.052232	0.049047	0.040863	0.040732	0.038457	0.035563	0.031307	0.028162	0.027491	0.023041	0.021677	0.020633	0.019881
Scan347	0.15325	0.14992	0.093184	0.072044	0.068754	0.056749	0.04851	0.042866	0.03959	0.038323	0.033937	0.031318	0.030479	0.028156	0.026947	0.022764	0.021901	0.020916	0.020393
Scan348	0.14773	0.13125	0.12155	0.081739	0.072018	0.056996	0.05274	0.044994	0.040448	0.034129	0.031037	0.028638	0.026531	0.025631	0.022587	0.022137	0.02064	0.020056	0.019153
Scan349	0.14833	0.11705	0.10753	0.074697	0.068969	0.060616	0.056083	0.053221	0.045802	0.037593	0.036378	0.033196	0.028306	0.02579	0.023053	0.02247	0.021138	0.020208	0.01956
Scan350	0.13558	0.13071	0.10979	0.094809	0.072719	0.056548	0.05404	0.047762	0.037784	0.034743	0.033373	0.030828	0.028694	0.025742	0.024983	0.023262	0.020192	0.019771	0.01866
Scan351	0.1622	0.11784	0.099773	0.077862	0.074232	0.052876	0.047132	0.042499	0.04181	0.036216	0.035574	0.033251	0.031247	0.029287	0.026331	0.025018	0.024285	0.022043	0.02052
Scan352	0.12697	0.099644	0.0941	0.092062	0.080187	0.064469	0.058294	0.051635	0.04566	0.039482	0.037754	0.032751	0.031608	0.028465	0.025633	0.025326	0.023433	0.021521	0.021008
Scan353	0.20131	0.099927	0.098413	0.08242	0.063978	0.058176	0.0511	0.047475	0.041437	0.038311	0.033337	0.030812	0.027185	0.026074	0.022345	0.021626	0.020346	0.017948	0.017784
Scan354	0.13942	0.11566	0.08868	0.074545	0.066012	0.056943	0.055055	0.053639	0.046438	0.043776	0.037348	0.034816	0.03259	0.029511	0.028864	0.026119	0.024488	0.023758	0.022334
Scan355	0.13016	0.11286	0.10517	0.075371	0.067003	0.063047	0.055786	0.050295	0.045684	0.040661	0.038662	0.032503	0.031526	0.028947	0.027271	0.026637	0.02446	0.022958	0.020987
Scan356	0.13773	0.1177	0.10507	0.078296	0.07127	0.059382	0.057138	0.051817	0.04495	0.042212	0.035448	0.031569	0.030049	0.0276	0.024206	0.023282	0.021688	0.020804	0.019782
Scan357	0.12585	0.10699	0.092402	0.081079	0.077422	0.066449	0.053727	0.050256	0.044179	0.03988	0.038234	0.034206	0.031437	0.029088	0.028744	0.026527	0.026298	0.02433	0.0229
Scan358	0.16132	0.1453	0.1096	0.093304	0.071462	0.059122	0.046289	0.040906	0.035593	0.033053	0.030531	0.027924	0.02493	0.023657	0.021614	0.020844	0.019371	0.018784	0.016387
Scan359	0.16908	0.13577	0.097859	0.088359	0.067673	0.054242	0.050002	0.042969	0.03989	0.036356	0.03185	0.028925	0.026846	0.025184	0.024529	0.022613	0.02061	0.018981	0.01827
Scan360	0.148	0.11492	0.10827	0.085068	0.069494	0.064002	0.050049	0.044695	0.042813	0.038773	0.032441	0.032326	0.029302	0.027578	0.024768	0.024047	0.022424	0.021277	0.019755
Scan361	0.15261	0.10661	0.089076	0.082714	0.070344	0.066103	0.054948	0.049124	0.043655	0.040077	0.039491	0.034982	0.029447	0.026828	0.025056	0.024238	0.022733	0.021561	0.020401
Scan362	0.14467	0.11714	0.097252	0.074731	0.06753	0.065683	0.057133	0.051603	0.043536	0.039187	0.035408	0.03257	0.030812	0.027581	0.025774	0.024709	0.021964	0.021481	0.021235
Scan363	0.14245	0.11143	0.099273	0.088325	0.072868	0.066687	0.050554	0.046337	0.042622	0.037829	0.036062	0.03277	0.030069	0.026616	0.025995	0.02399	0.023438	0.022387	0.020294
Scan364	0.14725	0.12272	0.094665	0.070957	0.067107	0.064134	0.054575	0.053816	0.046025	0.040859	0.034005	0.031241	0.029003	0.027203	0.026379	0.024049	0.023152	0.021945	0.020917
Scan365	0.15478	0.10426	0.084338	0.081592	0.075196	0.057428	0.053466	0.050743	0.047626	0.040513	0.035487	0.031254	0.029272	0.029088	0.028131	0.026064	0.024792	0.023407	0.02256
Scan366	0.13275	0.11461	0.1068	0.090996	0.086361	0.067235	0.052949	0.044425	0.039297	0.034871	0.03445	0.032739	0.030375	0.024535	0.023676	0.022651	0.021265	0.0209	0.019113
Scan367	0.14782	0.12728	0.104	0.092403	0.069576	0.060212	0.049976	0.04232	0.040014	0.037467	0.033379	0.032146	0.030071	0.028012	0.02395	0.02183	0.020344	0.020297	0.01891
Scan368	0.16617	0.11368	0.10262	0.096564	0.062341	0.052714	0.050098	0.048105	0.042829	0.035273	0.03317	0.031742	0.029466	0.027682	0.02305	0.022252	0.021514	0.020982	0.019753
Scan369	0.17267	0.11638	0.096889	0.082093	0.075343	0.069196	0.052499	0.044943	0.037717	0.033602	0.0317	0.03011	0.028691	0.02428	0.022982	0.021747	0.021049	0.020006	0.018099
Scan370	0.16053	0.12066	0.10918	0.084166	0.066911	0.051837	0.047721	0.045937	0.042785	0.037693	0.036248	0.03139	0.028541	0.027806	0.025247	0.023858	0.021492	0.019109	0.018892
Scan371	0.12801	0.12269	0.093446	0.075328	0.069925	0.06695	0.055022	0.05009	0.044027	0.043659	0.03666	0.035353	0.03222	0.031535	0.025959	0.023888	0.022775	0.021894	0.020565
Scan372	0.12398	0.12019	0.11302	0.085619	0.070739	0.062174	0.053031	0.050426	0.045606	0.040399	0.036625	0.033533	0.029832	0.027216	0.024349	0.02339	0.020624	0.019956	0.01929
Scan373	0.12886	0.11659	0.10665	0.096575	0.075767	0.068234	0.05241	0.048358	0.041953	0.036755	0.033866	0.030267	0.029189	0.027391	0.025137	0.021797	0.02108	0.020062	0.019061
Scan374	0.13282	0.11138	0.10988	0.082995	0.073312	0.062125	0.058373	0.049661	0.047488	0.04017	0.035545	0.033395	0.028995	0.026973	0.025255	0.022854	0.021349	0.018917	0.018515
Scan375	0.12791	0.10691	0.10387	0.078856	0.066818	0.061211	0.05447	0.050327	0.04303	0.041365	0.037883	0.036243	0.033547	0.031025	0.028178	0.026795	0.026436	0.023382	0.021747
Scan376	0.14216	0.12444	0.10161	0.097304	0.075006	0.063702	0.05003	0.045595	0.040698	0.036815	0.031097	0.02887	0.028079	0.025383	0.0244	0.023327	0.021178	0.020767	0.01954
Scan377	0.17349	0.14238	0.1158	0.078889	0.067999	0.059174	0.044566	0.041844	0.034983	0.031917	0.029644	0.027699	0.026119	0.023529	0.023065	0.021643	0.020754	0.018339	0.01817
Scan378	0.12338	0.099788	0.089913	0.078502	0.065803	0.062533	0.055821	0.049118	0.046199	0.042202	0.04025	0.038853	0.034783	0.032864	0.030399	0.02981	0.02813	0.026498	0.025154
Scan379	0.19913	0.1232	0.092159	0.071404	0.064789	0.054725	0.052584	0.045913	0.039648	0.034834	0.03325	0.031645	0.026793	0.025888	0.024044	0.022025	0.020128	0.01974	0.018097
Scan380	0.15502	0.12987	0.10719	0.08459	0.063515	0.061476	0.056422	0.045781	0.038729	0.034563	0.029834	0.028523	0.027344	0.025432	0.024715	0.022754	0.022477	0.02098	0.020791
Scan381	0.12486	0.10717	0.095087	0.077256	0.069055	0.064985	0.06175	0.054028	0.048845	0.040435	0.03797	0.03685	0.030608	0.030092	0.027228	0.025289	0.024751	0.022956	0.020777
Scan382	0.15444	0.14279	0.089315	0.080517	0.066241	0.052241	0.049185	0.043376	0.040826	0.040462	0.035798	0.03377	0.031243	0.029562	0.026899	0.024022	0.021723	0.019356	0.018243
Scan383	0.14465	0.13508	0.10176	0.095084	0.063575	0.055048	0.047473	0.042804	0.041169	0.037982	0.035439	0.031498	0.030244	0.028847	0.02454	0.023499	0.021972	0.020123	0.019211
Scan384	0.15566	0.11892	0.096257	0.084435	0.072869	0.059884	0.054693	0.047112	0.043948	0.04033	0.033442	0.03075	0.027269	0.025673	0.025242	0.021837	0.021322	0.020421	0.01994
Scan385	0.17515	0.12632	0.091486	0.069598	0.064475	0.056551	0.051499	0.048984	0.043767	0.03989	0.035737	0.032639	0.030082	0.02572	0.025094	0.022959	0.021662	0.019664	0.018719
Scan386	0.16066	0.14129	0.094354	0.084513	0.072672	0.062467	0.049637	0.046328	0.040628	0.034005	0.030029	0.028575	0.026955	0.0253	0.0235	0.023025	0.020042	0.018853	0.017172
Scan387	0.1354	0.11142	0.10121	0.091302	0.073277	0.067571	0.059993	0.05686	0.042465	0.038987	0.035321	0.030243	0.028083	0.025572	0.024633	0.021137	0.020331	0.018368	0.017825
Scan388	0.15414	0.12904	0.1042	0.086256	0.066798	0.058691	0.049878	0.043446	0.039783	0.036431	0.034599	0.033319	0.029915	0.026356	0.024702	0.022582	0.020704	0.019935	0.01923
Scan389	0.1332	0.11369	0.1037	0.081962	0.069423	0.059015	0.057075	0.05086	0.04503	0.040215	0.037607	0.033738	0.029996	0.028992	0.027788	0.024534	0.022332	0.020638	0.020201
Scan390	0.13074	0.10613	0.086979	0.084811	0.079011	0.069071	0.056488	0.050193	0.04871	0.039182	0.036996	0.035909	0.030767	0.028523	0.026695	0.023908	0.023711	0.02124	0.020941
Scan391	0.16798	0.10413	0.093578	0.091123	0.076583	0.071022	0.060937	0.045463	0.042563	0.031896	0.03046	0.028524	0.027015	0.024592	0.022963	0.021972	0.020895	0.019819	0.018488
Scan392	0.12838	0.09952	0.087065	0.084763	0.079431	0.068664	0.061924	0.049881	0.044229	0.040824	0.037858	0.034115	0.03222	0.029172	0.027242	0.025297	0.024866	0.022341	0.022206
Scan393	0.1513	0.12556	0.097228	0.07982	0.066482	0.056541	0.054782	0.050408	0.048542	0.039474	0.036541	0.034451	0.02848	0.027606	0.023151	0.021943	0.020012	0.019193	0.018484
