# Supplementary material for: Functional geometry of the cortex encodes dimensions of consciousness
Source: Nat Commun. 2023 Jan 5;14:72. doi: 10.1038/s41467-022-35764-7 (PMC9814511; doi:10.1038/s41467-022-35764-7)
Supplement: Supplementary file 8 — Source Data [file 41467_2022_35764_MOESM8_ESM.zip › Source_Data/Figure3.xlsx]

## Sheet: G1 Range
BL_PDS	PDS	BL_PGA	PGA	BL_KA	KA	HC_UWS	UWS	HC	SCHZ	BD	ADHD
0.2262	0.21223	0.22934	0.16991	0.21176	0.20586	0.24856	0.14831	0.21546	0.18961	0.25806	0.19861
0.16179	0.2129	0.26165	0.12154	0.15655	0.13861	0.24103	0.12663	0.20752	0.23778	0.14822	0.18325
0.20558	0.18754	0.20797	0.18538	0.25217	0.17241	0.20281	0.10838	0.18715	0.16843	0.19165	0.17152
0.20261	0.14851	0.1739	0.12956	0.22357	0.1357	0.23033	0.12663	0.24258	0.20119	0.21846	0.24962
0.12772	0.12155	0.19355	0.14428	0.23785	0.13784	0.21094	0.20169	0.2308	0.18793	0.1796	0.27455
0.23969	0.19742	0.15619	0.15408	0.22638	0.20998	0.24572	0.13225	0.2068	0.20735	0.17744	0.2061
0.21347	0.21226	0.23717	0.18515	0.1746	0.20588	0.23245	0.16071	0.22376	0.26028	0.16928	0.1917
0.24055	0.18313	0.20981	0.10596	0.23347	0.15777	0.21702		0.18864	0.1756	0.20132	0.21292
0.19777	0.16643	0.18352	0.15274	0.156	0.19408	0.20578		0.18285	0.22394	0.21445	0.15267
0.22286	0.18312	0.14743	0.21004	0.20466	0.18632	0.19618		0.19576	0.20692	0.15783	0.17411
0.19666	0.21194	0.19136	0.15551	0.21605	0.16666	0.25916		0.23523	0.18407	0.14692	0.17601
0.24154	0.17393	0.16866	0.16544	0.18994	0.19195	0.17415		0.22713	0.17361	0.23478	0.19185
0.2095	0.20401	0.21147	0.14604			0.2773		0.21422	0.1861	0.18122	0.19722
0.23	0.19243	0.17054	0.19752			0.23886		0.16773	0.2353	0.17327	0.1859
0.23551	0.21146	0.23782	0.16465			0.17212		0.18004	0.16676	0.25226	0.21695
0.22474	0.16	0.15847	0.17663			0.19043		0.19323	0.20119	0.2146	0.2268
0.24618	0.21961	0.19312	0.16975					0.17049	0.20852	0.24624	0.19778
0.19876	0.12419	0.21766	0.15339					0.20147	0.19618	0.21054	0.19421
0.20255	0.21145	0.19648	0.16595					0.20848	0.15995	0.18413	0.17978
0.19678	0.17069	0.24127	0.18957					0.21453	0.16184	0.18683	0.20391
0.22648	0.22424	0.23102	0.20826					0.23699	0.19314	0.21511	0.20222
0.2245	0.20689	0.20294	0.1978					0.24446	0.17905	0.21611	0.21957
0.22058	0.20788	0.21427	0.16511					0.21643	0.22799	0.18256	0.22167
0.21789	0.15089							0.17024	0.18438	0.19467	0.14924
0.19469	0.18432							0.14954	0.20688	0.18415	0.23431
0.21292	0.1947							0.19847	0.21504	0.22427	0.21282
								0.18762	0.20113	0.18845	0.12682
								0.18556	0.22922	0.20651	0.22101
								0.21185	0.14943	0.16392	0.22014
								0.1618	0.20705	0.18175	0.2083
								0.18102	0.1544	0.19584	0.23305
								0.24123	0.15098	0.20876	0.21829
								0.23094	0.16303	0.19075	0.19587
								0.2051	0.21045	0.15785	0.21965
								0.14978	0.17361	0.18891	0.20843
								0.22452	0.23134	0.21509	0.17478
								0.17859	0.21818	0.1913	0.17731
								0.22662	0.19937	0.14641	0.18477
								0.20152	0.15006	0.20666	0.23931
								0.23054	0.17069	0.20235
								0.19017	0.22261	0.17912
								0.21974	0.21318	0.21034
								0.22547	0.12849	0.20918
								0.15158	0.17484	0.14338
								0.18812		0.20952
								0.22789		0.17212
								0.19377		0.17066
								0.1936		0.24629
								0.20383		0.17494
								0.21494
								0.23887
								0.2298
								0.23
								0.19792
								0.20515
								0.17843
								0.15986
								0.21757
								0.21829
								0.18157
								0.1866
								0.23216
								0.19702
								0.18479
								0.15249
								0.21781
								0.23107
								0.16017
								0.23986
								0.18133
								0.21659
								0.28417
								0.18371
								0.22332
								0.20947
								0.18749
								0.17248
								0.22297
								0.15513
								0.18643
								0.24984
								0.16907
								0.18732
								0.17512
								0.19491
								0.21125
								0.19326
								0.23956
								0.18864
								0.19091
								0.18939
								0.17871
								0.22209
								0.19586
								0.18746
								0.20352
								0.22255
								0.19181
								0.20467
								0.18588
								0.19855
								0.17288
								0.18769
								0.2294
								0.18148
								0.23874
								0.18293
								0.2341
								0.1834
								0.18252
								0.23353
								0.2495
								0.19249
								0.24276
								0.17119
								0.21364

## Sheet: G2 Range
BL_PDS	PDS	BL_PGA	PGA	BL_KA	KA	HC_UWS	UWS	HC	SCHZ	BD	ADHD
0.24862	0.18808	0.2027	0.19112	0.2236	0.16559	0.1761	0.20287	0.23569	0.20616	0.28383	0.22319
0.17362	0.21445	0.17863	0.15912	0.18196	0.18669	0.17996	0.18039	0.21339	0.24523	0.19007	0.21609
0.16505	0.22298	0.25279	0.19555	0.22279	0.1065	0.19916	0.16839	0.18466	0.19417	0.17158	0.21064
0.20846	0.22479	0.18263	0.19283	0.23592	0.1703	0.16865	0.18039	0.23069	0.19898	0.18044	0.26989
0.20087	0.16804	0.20863	0.16997	0.21864	0.17579	0.23523	0.16907	0.23295	0.17006	0.2161	0.20963
0.22822	0.22137	0.1571	0.15072	0.26135	0.22263	0.23051	0.1601	0.21707	0.16616	0.1785	0.21826
0.24231	0.24284	0.18628	0.13453	0.17378	0.16124	0.21967	0.2459	0.21705	0.19922	0.20782	0.19729
0.19973	0.21896	0.21137	0.12413	0.22445	0.19006	0.18447		0.17461	0.12369	0.20676	0.19727
0.2332	0.23379	0.17366	0.19786	0.19615	0.15798	0.21774		0.20224	0.16541	0.2286	0.17352
0.21211	0.21369	0.14654	0.20657	0.2321	0.17271	0.21641		0.20885	0.16078	0.22031	0.20787
0.18789	0.23072	0.14501	0.21577	0.2823	0.18765	0.19197		0.21682	0.18096	0.19196	0.17932
0.255	0.20604	0.18019	0.18925	0.21292	0.17806	0.16671		0.2337	0.21448	0.20911	0.20173
0.25217	0.25975	0.22504	0.20866			0.18451		0.228	0.23105	0.19775	0.19418
0.25506	0.25631	0.15685	0.23643			0.23433		0.21843	0.22326	0.16296	0.20909
0.24956	0.21274	0.27467	0.19518			0.22793		0.19079	0.19368	0.25032	0.26174
0.24571	0.18216	0.1723	0.17016			0.21546		0.21822	0.13302	0.20371	0.20409
0.20267	0.24584	0.17396	0.18209					0.19823	0.21282	0.21234	0.22184
0.20844	0.13482	0.22826	0.16235					0.21544	0.14652	0.16371	0.2298
0.24682	0.22201	0.1684	0.17005					0.17692	0.17035	0.24441	0.2081
0.23126	0.19605	0.23893	0.20346					0.21744	0.13998	0.22489	0.17497
0.19408	0.20544	0.19362	0.19818					0.21536	0.18431	0.20335	0.20112
0.26236	0.26283	0.20302	0.16086					0.20275	0.17497	0.25621	0.23276
0.242	0.22927	0.25553	0.16281					0.23608	0.22082	0.23629	0.30667
0.2055	0.20091							0.163	0.21134	0.19274	0.18156
0.22814	0.19957							0.14195	0.20195	0.16202	0.19316
0.22497	0.23449							0.24221	0.15834	0.238	0.25347
								0.21683	0.17665	0.24536	0.15105
								0.18595	0.20836	0.16652	0.24952
								0.21806	0.1749	0.21529	0.26393
								0.22931	0.13152	0.15444	0.18925
								0.18615	0.14649	0.20938	0.21596
								0.19984	0.20711	0.23469	0.27886
								0.19442	0.19326	0.20542	0.21945
								0.15337	0.23767	0.15801	0.23571
								0.17162	0.24237	0.19251	0.20639
								0.23358	0.22017	0.20753	0.1788
								0.20391	0.19476	0.24103	0.24225
								0.18434	0.20998	0.17797	0.19465
								0.21785	0.18821	0.22733	0.19798
								0.26485	0.19111	0.21692
								0.20061	0.2139	0.22899
								0.2005	0.17223	0.14635
								0.256	0.16126	0.22168
								0.13455	0.2082	0.18154
								0.21652		0.2289
								0.21474		0.20347
								0.22474		0.18723
								0.20222		0.21652
								0.1985		0.15998
								0.1898
								0.29034
								0.26834
								0.24252
								0.1704
								0.228
								0.19454
								0.2219
								0.2239
								0.1584
								0.18016
								0.25934
								0.21182
								0.21112
								0.17479
								0.18734
								0.2183
								0.25462
								0.16982
								0.19735
								0.23983
								0.19707
								0.20494
								0.21939
								0.21114
								0.18352
								0.23927
								0.17174
								0.21279
								0.17726
								0.23862
								0.14755
								0.15235
								0.21722
								0.22729
								0.21975
								0.1806
								0.20376
								0.2271
								0.16163
								0.24149
								0.20306
								0.23233
								0.26806
								0.18595
								0.1732
								0.19887
								0.19748
								0.23325
								0.19567
								0.23305
								0.23559
								0.22818
								0.21167
								0.16723
								0.19688
								0.22653
								0.27517
								0.22684
								0.18754
								0.25908
								0.19202
								0.23228
								0.23796
								0.17591
								0.152
								0.22945

## Sheet: G3 Range
BL_PDS	PDS	BL_PGA	PGA	BL_KA	KA	HC_UWS	UWS	HC	SCHZ	BD	ADHD
0.15868	0.22763	0.18263	0.14068	0.1462	0.13201	0.22692	0.20162	0.1641	0.15292	0.1671	0.16103
0.11251	0.1588	0.1749	0.16167	0.18823	0.1817	0.18552	0.15798	0.14996	0.17834	0.1584	0.1341
0.18586	0.18326	0.15271	0.15315	0.16828	0.13472	0.17283	0.13739	0.15533	0.16487	0.16419	0.16318
0.14853	0.15313	0.18429	0.13351	0.17668	0.14667	0.16146	0.15798	0.16255	0.15633	0.17829	0.20368
0.14724	0.15435	0.15067	0.14676	0.17266	0.12445	0.16471	0.16172	0.14885	0.16488	0.15892	0.16932
0.18277	0.16468	0.17987	0.12364	0.19102	0.16865	0.21169	0.1086	0.17986	0.1725	0.14203	0.16606
0.16112	0.17367	0.19871	0.1254	0.17112	0.1497	0.19293	0.11858	0.1734	0.15961	0.15483	0.14145
0.20081	0.16154	0.1908	0.092728	0.19817	0.19776	0.18102		0.139	0.14347	0.14659	0.14575
0.13077	0.14794	0.16227	0.15681	0.16267	0.19055	0.14391		0.14204	0.14542	0.17286	0.14489
0.14879	0.17941	0.1907	0.15026	0.14721	0.14387	0.1457		0.16486	0.15799	0.18925	0.1441
0.14119	0.17218	0.17948	0.1235	0.13569	0.14023	0.1881		0.1617	0.17243	0.25507	0.15583
0.19116	0.17749	0.17594	0.12622	0.1195	0.16089	0.1762		0.14438	0.22293	0.16845	0.16259
0.21506	0.15389	0.14617	0.13423			0.20409		0.13346	0.12621	0.17129	0.18183
0.1609	0.18171	0.14322	0.12834			0.19559		0.18039	0.16194	0.13248	0.15122
0.18785	0.18954	0.20808	0.14153			0.14775		0.14871	0.14133	0.15241	0.14199
0.1775	0.17855	0.13817	0.17186			0.19056		0.129	0.18094	0.16621	0.16153
0.17904	0.17829	0.17838	0.15445					0.14726	0.15768	0.16709	0.13502
0.12963	0.15069	0.16302	0.11686					0.14789	0.16953	0.18819	0.18901
0.15529	0.18542	0.18175	0.11389					0.20641	0.15508	0.12837	0.15172
0.14301	0.16047	0.19198	0.16235					0.21918	0.12878	0.14521	0.13964
0.17704	0.19918	0.19731	0.15751					0.16717	0.13537	0.17739	0.14539
0.15916	0.17538	0.14861	0.15163					0.17951	0.16265	0.12018	0.17708
0.15629	0.18245	0.16474	0.12396					0.15523	0.22528	0.1532	0.18287
0.16177	0.17352							0.17367	0.15403	0.18708	0.11532
0.16409	0.11716							0.15621	0.19432	0.16178	0.18349
0.18952	0.16406							0.2276	0.18355	0.2024	0.21522
								0.11903	0.14616	0.16614	0.1506
								0.17234	0.16446	0.18622	0.15598
								0.15736	0.15152	0.16608	0.17547
								0.14408	0.16125	0.12346	0.15186
								0.14874	0.12888	0.16948	0.17107
								0.17248	0.15609	0.21344	0.1471
								0.1431	0.10949	0.16478	0.18117
								0.17886	0.18015	0.21222	0.16538
								0.18883	0.12669	0.12794	0.20415
								0.18155	0.19592	0.16301	0.16618
								0.1352	0.16129	0.16187	0.14694
								0.16857	0.16428	0.13951	0.13194
								0.15741	0.18752	0.17319	0.16207
								0.15986	0.14386	0.16778
								0.16462	0.16369	0.16471
								0.15072	0.15914	0.18356
								0.16329	0.13471	0.16937
								0.15103	0.14593	0.16306
								0.20568		0.14244
								0.20733		0.17267
								0.1675		0.14825
								0.1411		0.15309
								0.18127		0.1114
								0.17843
								0.18513
								0.18044
								0.16094
								0.16568
								0.21486
								0.16394
								0.1603
								0.17665
								0.16415
								0.15887
								0.2254
								0.16601
								0.15112
								0.16712
								0.18705
								0.16121
								0.16728
								0.14541
								0.1519
								0.14239
								0.18556
								0.13853
								0.1746
								0.19039
								0.14139
								0.14702
								0.13808
								0.16272
								0.15463
								0.1477
								0.16052
								0.12907
								0.15424
								0.14317
								0.13615
								0.16485
								0.15798
								0.2085
								0.17216
								0.18522
								0.17361
								0.14078
								0.17938
								0.12998
								0.14665
								0.15486
								0.1628
								0.15425
								0.16153
								0.15931
								0.14614
								0.1671
								0.13534
								0.2228
								0.11691
								0.18345
								0.13178
								0.15394
								0.17745
								0.16125
								0.14802
								0.21556
								0.15271
								0.17888
								0.13769
								0.17609

## Sheet: 3D-Dispersion
BL_PDS	PDS	BL_PGA	PGA	BL_KA	KA	HC_UWS	UWS	HC	SCHZ	BD	ADHD
3.6055	3.7822	3.5384	1.6828	3.2304	2.2204	4.1378	2.9821	3.1398	2.8148	4.2589	2.6615
2.0493	3.1918	4.024	1.243	1.9467	1.7623	3.8178	1.962	2.6046	4.0454	1.614	2.63
2.6743	3.0925	3.8743	2.1316	4.0083	1.3602	2.6015	1.01	2.3055	2.1875	2.2296	2.0967
3.0458	2.2031	2.0944	1.653	3.7567	1.3824	2.6778	1.962	4.3461	2.8457	3.0683	4.5211
2.0543	1.5805	2.2254	1.3382	3.1883	1.2956	3.0198	2.4605	3.7016	2.4915	2.4123	3.4946
3.6224	3.1186	2.2573	1.3639	3.9871	2.8009	4.4143	1.0118	2.9716	2.6761	1.9667	3.1137
3.1034	3.7752	3.42	1.4664	2.0563	2.2922	3.5191	2.0454	3.3322	3.8978	2.2756	2.4161
3.8611	2.8489	3.0485	0.60053	3.6074	2.2075	2.9246		1.7612	1.6352	2.5113	2.4615
2.7368	2.5161	2.1288	2.0931	2.075	2.4901	3.1401		2.5939	2.2063	3.124	1.8055
3.006	2.8013	1.8717	2.1462	3.457	1.9835	2.7921		2.5681	2.2706	2.7295	2.3777
2.6207	3.4189	2.2251	1.8515	4.2411	2.1841	3.5961		3.5322	2.5501	3.0388	2.02
4.0537	2.3721	1.951	1.7238	2.1396	2.1128	2.1669		3.4153	2.9144	3.3792	2.5001
3.8764	3.4594	2.5127	2.0353			4.5279		3.0669	2.384	2.2213	2.7764
3.5624	3.884	1.8977	2.5895			3.9564		2.9612	3.4114	1.7431	2.8159
3.9345	3.0817	4.9508	1.8326			2.2779		1.8166	2.0109	4.1037	3.4293
3.9084	2.2403	1.8539	1.8359			3.1805		2.6512	2.232	3.3747	3.0867
3.7559	3.9703	2.4283	2.1419					2.2272	3.1136	3.1681	2.6346
2.5843	1.1328	3.0097	1.6018					2.4203	2.1199	2.4138	3.1909
3.1546	3.4175	2.5434	1.592					2.6169	1.7181	2.6135	2.3366
3.176	2.3225	3.8065	2.3428					3.0644	1.3462	2.5599	2.2626
3.3877	3.2563	3.3176	2.7196					3.4132	1.8799	3.3508	2.2693
3.8938	3.7685	2.2792	2.0523					3.6073	2.4976	3.4551	3.1208
3.5786	3.6476	4.1966	1.518					2.779	3.5937	2.6258	4.7959
3.0506	2.3103							2.2363	2.3061	2.7215	1.4119
2.9458	2.2646							1.5334	2.8648	2.0506	4.0122
3.8297	3.1872							4.0714	2.7113	3.4132	3.9225
								2.1847	2.5582	2.7916	1.0922
								2.1685	3.3825	2.538	3.6135
								2.6638	1.6124	2.6786	3.7338
								2.5858	2.0366	1.8343	2.8127
								2.2857	1.3211	2.683	3.7077
								3.3611	2.1337	3.529	4.0454
								3.0058	1.8038	2.5818	2.7859
								2.2523	3.2601	2.134	3.5575
								1.7355	2.9358	2.4623	2.6536
								3.6793	3.4272	2.4714	2.1544
								2.3301	2.8451	3.0141	2.6006
								2.5609	2.821	1.7682	2.0685
								3.0267	2.4352	2.6617	3.0144
								4.0719	2.3061	3.029
								2.3518	3.0507	2.6068
								2.9817	2.4224	2.6611
								4.1756	1.291	2.8136
								1.4671	2.5623	1.9924
								3.3292		2.9554
								3.9188		2.2641
								2.8275		1.6558
								2.7651		3.9032
								2.6017		1.6501
								3.054
								4.9834
								4.2935
								3.5125
								2.2007
								3.6015
								2.1391
								2.3555
								3.2918
								2.4887
								2.159
								4.2502
								3.2111
								2.5103
								2.3456
								2.268
								3.4531
								3.8892
								1.7433
								2.9937
								2.719
								2.7894
								3.9022
								2.6989
								3.2346
								2.5165
								2.668
								2.0841
								3.1739
								1.9343
								3.0777
								3.1703
								1.8835
								2.7349
								2.4353
								2.9263
								2.8725
								2.7537
								4.3822
								2.187
								3.3377
								2.7189
								2.8279
								4.1074
								2.6051
								1.8719
								2.1902
								3.153
								2.5015
								2.5392
								3.0593
								2.4113
								3.0036
								2.682
								3.7047
								2.1997
								3.3409
								3.3327
								3.356
								2.6287
								3.2358
								2.9562
								3.9097
								3.182
								3.2201
								1.8029
								3.4751
